# Supplementary material for: Gut Microbial Composition of Pacific Salmonids Differs across Oregon River Basins and Hatchery Ancestry
Source: Microorganisms. 2022 Apr 29;10(5):933. doi: 10.3390/microorganisms10050933 (PMC9144809; doi:10.3390/microorganisms10050933)
Supplement: Supplementary file 1 [file microorganisms-10-00933-s001.zip]

Archive with 13 entries (12 files):
- Supplementary_Files/
- Supplementary_Files/.DS_Store
- __MACOSX/Supplementary_Files/._.DS_Store
- Supplementary_Files/TableS5.csv
- __MACOSX/Supplementary_Files/._TableS5.csv
- Supplementary_Files/TableS4.csv
- __MACOSX/Supplementary_Files/._TableS4.csv
- Supplementary_Files/TableS1.csv
- __MACOSX/Supplementary_Files/._TableS1.csv
- Supplementary_Files/TableS3.csv
- __MACOSX/Supplementary_Files/._TableS3.csv
- Supplementary_Files/TableS2.csv
- __MACOSX/Supplementary_Files/._TableS2.csv
