# Supplementary material for: Gut Microbial Composition of Pacific Salmonids Differs across Oregon River Basins and Hatchery Ancestry
Source: Microorganisms. 2022 Apr 29;10(5):933. doi: 10.3390/microorganisms10050933 (PMC9144809; doi:10.3390/microorganisms10050933)
Supplement: Supplementary file 1 [file microorganisms-10-00933-s001.zip › Supplementary_Files/TableS5.csv]

Raw P-Value	FDR	Taxon
0	0	g__Psychromonas
0	0	f__Microbacteriaceae
0	0	g__Agromyces
0	0	g__Ignatzschineria
0	0	g__Ignatzschineria
0	0	k__Bacteria
0	0	p__Proteobacteria
0	0	g__Ignatzschineria
0	0	g__Ignatzschineria
0	0	f__Clostridiales_vadinBB60_group
0	0	g__Oribacterium
0	0	g__Oribacterium
0	0	f__Lachnospiraceae
0	0	f__Ruminococcaceae
0	0	f__Bacillaceae
0	0	f__Bacillaceae
0	0	f__Bacillaceae
0	0	f__FamilyI
0	0	f__FamilyI
0	0	f__FamilyI
0	0	f__FamilyI
0	0	c__Cyanobacteria
0	0	f__FamilyI
0	0	f__FamilyI
0	0	f__FamilyI
0	0	f__Ruminococcaceae
0	0	c__Thermoleophilia
0	0	o__Solirubrobacterales
0	0	k__Bacteria
0	0	c__Thermoleophilia
0	0	o__Solirubrobacterales
0	0	g__Cetobacterium
0	0	g__Cetobacterium
0	0	g__Cetobacterium
0	0	k__Bacteria
0	0	k__Bacteria
0	0	f__Prevotellaceae
0	0	f__Prevotellaceae
0	0	g__Candidatus_Bacilloplasma
0	0	f__Clostridiaceae_1
0	0	f__Clostridiaceae_1
0	0	f__Clostridiaceae_1
0	0	g__Candidatus_Bacilloplasma
0	0	g__Bacteroides
0	0	f__Cytophagaceae
0	0	f__Cytophagaceae
0	0	g__Bacteroides
0	0	f__Comamonadaceae
0	0	g__Propionivibrio
0	0	g__Propionivibrio
0	0	c__Betaproteobacteria
0	0	c__Betaproteobacteria
0	0	g__Arcicella
0	0	g__Arcicella
0	0	f__Cytophagaceae
0	0	g__Arcicella
0	0	f__Cytophagaceae
0	0	o__Rhizobiales
0	0	o__Rhizobiales
0	0	o__Rhizobiales
0	0	f__Comamonadaceae
0	0	c__Gammaproteobacteria
0	0	c__Gammaproteobacteria
0	0	f__Enterobacteriaceae
0	0	g__Flavobacterium
0	0	c__Gammaproteobacteria
0	0	f__Enterobacteriaceae
0	0	g__Flavobacterium
0	0	g__Flavobacterium
0	0	o__Alteromonadales
0	0	g__Shewanella
0	0	g__Methylotenera
0	0	g__Methylotenera
0	0	g__Methylotenera
0	0	g__Methylotenera
0	0	f__Chitinophagaceae
0	0	o__Rhizobiales
0	0	o__Rhizobiales
0	0	f__Chitinophagaceae
0	0	f__Chitinophagaceae
0	0	f__Chitinophagaceae
0	0	f__Comamonadaceae
0	0	f__Comamonadaceae
0	0	f__Comamonadaceae
0	0	f__Comamonadaceae
0	0	c__Betaproteobacteria
0	0	o__Rhizobiales
0	0	f__Comamonadaceae
0	0	f__Comamonadaceae
0	0	f__Bacteroidales_S24-7_group
0	0	g__Streptococcus
0	0	f__Sphingomonadaceae
0	0	f__Oxalobacteraceae
0	0	g__Tepidimicrobium
0	0	g__Tepidimicrobium
0	0	g__Tepidimicrobium
0	0	g__Tepidimicrobium
0	0	f__Clostridiaceae_1
0	0	f__Clostridiaceae_1
0	0	c__Cyanobacteria
0	0	f__Ruminococcaceae
0	0	f__Ruminococcaceae
0	0	o__Solirubrobacterales
0	0	g__Spiroplasma
0	0	g__Spiroplasma
0	0	g__Spiroplasma
0	0	f__Bacteroidales_S24-7_group
0	0	f__Bacteroidales_S24-7_group
0	0	f__Bacteroidales_S24-7_group
0	0	f__Bacteroidales_S24-7_group
0	0	f__Bacteroidales_S24-7_group
0	0	f__Rikenellaceae
0	0	f__Rikenellaceae
0	0	f__Rikenellaceae
0	0	f__Rhodobacteraceae
0	0	g__Clostridium_sensu_stricto_1
0	0	f__Clostridiaceae_1
0	0	f__Clostridiaceae_1
0	0	f__Clostridiaceae_1
0	0	f__Clostridiaceae_1
0	0	f__Clostridiaceae_1
0	0	f__Clostridiaceae_1
0	0	f__Cytophagaceae
0	0	f__Cytophagaceae
0	0	f__Cytophagaceae
0	0	p__Bacteroidetes
0	0	g__Flectobacillus
0	0	g__Flectobacillus
0	0	g__Flectobacillus
0	0	g__Flectobacillus
0	0	g__Duganella
0	0	g__Duganella
0	0	f__Cytophagaceae
0	0	f__Cytophagaceae
0	0	f__Cytophagaceae
0	0	f__Cytophagaceae
0	0	o__Cytophagales
0	0	f__Planctomycetaceae
0	0	g__Flavobacterium
0	0	f__Moraxellaceae
0	0	f__Moraxellaceae
0	0	g__Flavobacterium
0	0	g__Flavobacterium
0	0	g__Acinetobacter
0	0	f__Moraxellaceae
0	0	g__Flavobacterium
0	0	g__Candidatus_Sulcia
0	0	f__Chitinophagaceae
0	0	f__Chitinophagaceae
0	0	f__Hyphomicrobiaceae
0	0	f__Hyphomicrobiaceae
0	0	f__Hyphomicrobiaceae
0	0	o__Rhizobiales
0	0	o__Rhizobiales
0	0	o__Rhizobiales
0	0	p__Proteobacteria
0	0	k__Bacteria
0	0	p__Proteobacteria
0	0	p__Proteobacteria
0	0	p__Proteobacteria
0	0	p__Proteobacteria
0	0	c__Betaproteobacteria
0	0	c__Betaproteobacteria
0	0	f__Comamonadaceae
0	0	g__Pseudoxanthomonas
0	0	g__Pseudoxanthomonas
0	0	f__Xanthomonadaceae
0	0	g__Pseudomonas
0	0	f__Ruminococcaceae
0	0	g__Cerasibacillus
0	0	f__Holosporaceae
0	0	k__Bacteria
0	0	f__Flavobacteriaceae
0	0	g__Joostella
0	0	f__Ruminococcaceae
0	0	f__Lachnospiraceae
0	0	f__Lachnospiraceae
0	0	f__Lachnospiraceae
0	0	f__Lachnospiraceae
0	0	f__Lachnospiraceae
0	0	f__Family_XI
0	0	f__Family_XI
0	0	g__Tepidimicrobium
0	0	f__Family_XI
0	0	f__Family_XI
0	0	f__Ruminococcaceae
0	0	o__Clostridiales
0	0	f__Ruminococcaceae
0	0	f__Clostridiaceae_1
0	0	g__Erysipelothrix
0	0	g__Erysipelothrix
0	0	g__Erysipelothrix
0	0	g__Erysipelothrix
0	0	f__Bacteroidales_S24-7_group
0	0	f__Bacteroidales_S24-7_group
0	0	g__Mucinivorans
0	0	g__Mucinivorans
0	0	g__Mucinivorans
0	0	p__Firmicutes
0	0	f__Planococcaceae
0	0	f__Clostridiaceae_1
0	0	f__Clostridiaceae_1
0	0	g__Clostridium_sensu_stricto_1
0	0	f__Clostridiaceae_1
0	0	g__Dysgonomonas
0	0	g__Dysgonomonas
0	0	g__Dysgonomonas
0	0	g__Dysgonomonas
0	0	f__env.OPS_17
0	0	f__Oxalobacteraceae
0	0	f__Oxalobacteraceae
0	0	g__Duganella
0	0	g__Lachnospiraceae_NK4A136_group
0	0	f__Lachnospiraceae
0	0	f__Lachnospiraceae
0	0	f__Lachnospiraceae
0	0	f__Lachnospiraceae
0	0	f__Lachnospiraceae
0	0	f__Sphingomonadaceae
0	0	g__Novosphingobium
0	0	g__Novosphingobium
0	0	f__Sphingomonadaceae
0	0	f__Flavobacteriaceae
0	0	f__Holosporaceae
0	0	f__Holosporaceae
0	0	k__Bacteria
0	0	k__Bacteria
0	0	f__Moraxellaceae
0	0	f__Moraxellaceae
0	0	g__Alkanindiges
0	0	g__Psychrobacter
0	0	g__Psychrobacter
0	0	o__Rhizobiales
0	0	o__Rhizobiales
0	0	g__Phreatobacter
0	0	c__Alphaproteobacteria
0	0	f__Chitinophagaceae
0	0	c__Alphaproteobacteria
0	0	f__Chitinophagaceae
0	0	f__Chitinophagaceae
0	0	c__Gammaproteobacteria
0	0	o__Legionellales
0	0	c__Alphaproteobacteria
0	0	g__Desulfovibrio
0	0	g__Desulfovibrio
0	0	g__Desulfovibrio
0	0	g__Iodobacter
0	0	k__Bacteria
0	0	f__Bacteroidales_S24-7_group
0	0	k__Bacteria
0	0	k__Bacteria
0	0	k__Bacteria
0	0	g__Clostridium_sensu_stricto_15
0	0	k__Bacteria
0	0	o__Clostridiales
0	0	k__Bacteria
0	0	f__Bacteroidales_S24-7_group
0	0	f__Bacteroidales_S24-7_group
0	0	f__Rikenellaceae
0	0	g__Alistipes
0	0	g__Alistipes
0	0	g__Mucinivorans
0	0	p__Firmicutes
0	0	g__Mucinivorans
0	0	g__Lactococcus
0	0	g__Lactococcus
0	0	f__Xanthomonadaceae
0	0	o__Sphingobacteriales
0	0	f__Bacteroidales_S24-7_group
0	0	p__Bacteroidetes
0	0	p__Bacteroidetes
0	0	p__Bacteroidetes
0	0	p__Bacteroidetes
0	0	p__Bacteroidetes
0	0	p__Bacteroidetes
0	0	p__Bacteroidetes
0	0	g__Leeia
0	0	g__Leeia
0	0	f__Neisseriaceae
0	0	c__Betaproteobacteria
0	0	g__Leeia
0	0	g__Leeia
0	0	f__Peptostreptococcaceae
0	0	g__Leeia
0	0	g__Leeia
0	0	f__Peptostreptococcaceae
0	0	g__Paeniclostridium
0	0	g__Paeniclostridium
0	0	f__Holosporaceae
0	0	g__Myroides
0	0	g__Myroides
0	0	g__Myroides
0	0	k__Bacteria
0	0	k__Bacteria
0	0	g__Myroides
0	0	c__Gammaproteobacteria
0	0	g__Parasutterella
0	0	f__Alcaligenaceae
0	0	f__Alcaligenaceae
0	0	o__Burkholderiales
0	0	o__Burkholderiales
0	0	p__Proteobacteria
0	0	p__Proteobacteria
0	0	p__Proteobacteria
0	0	p__Proteobacteria
0	0	c__Gammaproteobacteria
0	0	g__Dysgonomonas
0	0	g__Dysgonomonas
0	0	o__Lactobacillales
0	0	f__Rhodocyclaceae
0	0	p__Bacteroidetes
0	0	o__Sphingobacteriales
0	0	o__Legionellales
0	0	g__Rickettsiella
0	0	g__Rickettsiella
0	0	g__Desulfovibrio
0	0	f__Vibrionaceae
0	0	k__Bacteria
0	0	k__Bacteria
0	0	k__Bacteria
0	0	k__Bacteria
0	0	o__Thermotogales
0	0	f__Fervidobacteriaceae
0	0	k__Bacteria
0	0	g__Thermosipho
0	0	k__Bacteria
0	0	f__Lachnospiraceae
0	0	g__Dysgonomonas
0	0	g__Prevotellaceae_UCG-001
0	0	g__Dysgonomonas
0	0	g__Peptostreptococcus
0	0	g__Peptostreptococcus
0	0	f__Peptostreptococcaceae
0	0	g__Lachnospiraceae_NK4A136_group
0	0	g__Lachnospiraceae_NK4A136_group
0	0	g__Myroides
0	0	g__Bacteroides
0	0	c__Gammaproteobacteria
0	0	g__Citrobacter
0	0	f__Enterobacteriaceae
0	0	f__Bacteroidales_S24-7_group
0	0	f__Bacteroidales_S24-7_group
0	0	f__Bacteroidales_S24-7_group
0	0	f__Bacteroidales_S24-7_group
0	0	f__Bacteroidales_S24-7_group
0	0	f__Bacteroidales_S24-7_group
0	0	o__Clostridiales
0	0	f__Bacteroidales_S24-7_group
0	0	f__Bacteroidales_S24-7_group
0	0	f__Erysipelotrichaceae
0	0	f__Erysipelotrichaceae
0	0	f__Mycoplasmataceae
0	0	g__Buchnera
0	0	f__Verrucomicrobiaceae
0	0	k__Bacteria
0	0	k__Bacteria
0	0	k__Bacteria
0	0	k__Bacteria
0	0	k__Bacteria
0	0	g__Candidatus_Hepatincola
0	0	f__Prevotellaceae
0	0	f__Sphingomonadaceae
0	0	f__Prevotellaceae
0	0	c__Betaproteobacteria
0	0	f__Prevotellaceae
0	0	g__Prevotellaceae_NK3B31_group
0	0	f__Sphingomonadaceae
0	0	f__Sphingomonadaceae
0	0	k__Bacteria
0	0	o__Chlamydiales
0	0	k__Bacteria
0	0	g__Candidatus_Rhabdochlamydia
0	0	f__Simkaniaceae
0	0	g__Candidatus_Rhabdochlamydia
0	0	g__Candidatus_Rhabdochlamydia
0	0	g__Candidatus_Cardinium
0	0	g__Candidatus_Paenicardinium
0	0	g__Parasutterella
0	0	g__Parasutterella
0	0	f__Saprospiraceae
0	0	f__Saprospiraceae
0	0	g__Desulfovibrio
0	0	f__Sphingomonadaceae
0	0	f__Sphingomonadaceae
0	0	f__Sphingomonadaceae
0	0	k__Bacteria
0	0	p__Proteobacteria
0	0	p__Proteobacteria
0	0	p__Proteobacteria
0	0	p__Proteobacteria
0	0	f__Desulfovibrionaceae
0	0	g__Prevotellaceae_NK3B31_group
0	0	f__Prevotellaceae
0	0	f__Chitinophagaceae
0	0	f__Chitinophagaceae
0	0	g__Actinoplanes
0	0	g__Actinoplanes
0	0	g__Prevotellaceae_UCG-001
0	0	g__Mucispirillum
0	0	g__Mucispirillum
0	0	o__Lactobacillales
0	0	o__Lactobacillales
0	0	f__Leuconostocaceae
0	0	g__Leuconostoc
0	0	f__Leuconostocaceae
0	0	f__Leuconostocaceae
0	0	g__Leuconostoc
0	0	g__Leuconostoc
0	0	g__Leuconostoc
0	0	f__Lachnospiraceae
0	0	f__Lachnospiraceae
0	0	f__Lachnospiraceae
0	0	k__Bacteria
0	0	k__Bacteria
0	0	k__Bacteria
0	0	f__Bacteroidales_S24-7_group
0	0	f__Bacteroidales_S24-7_group
0	0	f__Bacteroidales_S24-7_group
0	0	f__Bacteroidales_S24-7_group
0	0	f__Bacteroidales_S24-7_group
0	0	o__Clostridiales
0	0	f__Acidaminococcaceae
0	0	f__Lachnospiraceae
0	0	o__Clostridiales
0	0	f__Lachnospiraceae
0	0	f__CM1G08
0	0	g__Prevotellaceae_UCG-001
0	0	f__CM1G08
0	0	f__CM1G08
0	0	f__Prevotellaceae
0	0	f__Prevotellaceae
0	0	g__Prevotellaceae_UCG-001
0	0	f__Prevotellaceae
0	0	f__Phyllobacteriaceae
0	0	f__Vibrionaceae
0	0	k__Bacteria
0	0	k__Bacteria
0	0	k__Bacteria
0	0	g__Candidatus_Rhabdochlamydia
0	0	k__Bacteria
0	0	o__Cytophagales
0	0	k__Bacteria
0	0	o__Cytophagales
0	0	o__Cytophagales
0	0	o__Cytophagales
0	0	o__Cytophagales
0	0	f__Flammeovirgaceae
0	0	f__Flammeovirgaceae
0	0	g__Deefgea
0	0	g__Deefgea
0	0	f__Lachnospiraceae
0	0	f__Vibrionaceae
0	0	g__Acinetobacter
0	0	o__Rhizobiales
0	0	g__Acinetobacter
0	0	f__JG35-K1-AG5
0	0	f__JG35-K1-AG5
0	0	f__Lachnospiraceae
0	0	f__Vibrionaceae
0	0	f__Pseudomonadaceae
0	0	f__Pseudomonadaceae
0	0	f__Pseudomonadaceae
0	0	g__Pseudomonas
0	0	g__Pseudomonas
0	0	o__Rhodospirillales
0	0	f__Sphingomonadaceae
0	0	c__Alphaproteobacteria
0	0	f__Sphingomonadaceae
0	0	f__Rhodobacteraceae
0	0	f__Lachnospiraceae
0	0	f__Vibrionaceae
0	0	f__Comamonadaceae
0	0	f__Bacteroidales_S24-7_group
0	0	f__Bacteroidales_S24-7_group
0	0	f__Bacteroidales_S24-7_group
0	0	g__Lactobacillus
0	0	f__Bacteroidales_S24-7_group
0	0	g__Lactobacillus
0	0	f__Bacteroidales_S24-7_group
0	0	g__Lactobacillus
0	0	g__Lactobacillus
0	0	o__Entomoplasmatales
0	0	g__Spiroplasma
0	0	g__Spiroplasma
0	0	g__Spiroplasma
0	0	f__Lachnospiraceae
0	0	f__Bacteroidales_S24-7_group
0	0	f__Bacteroidales_S24-7_group
0	0	g__Mucinivorans
0	0	g__Erysipelatoclostridium
0	0	f__Veillonellaceae
0	0	g__Erysipelothrix
0	0	c__Cyanobacteria
0	0	c__Cyanobacteria
0	0	f__Sphingobacteriaceae
0	0	f__Sphingobacteriaceae
0	0	g__Alistipes
0	0	g__Alistipes
0	0	f__Prevotellaceae
0	0	f__Prevotellaceae
0	0	g__Prevotellaceae_UCG-001
0	0	f__Prevotellaceae
0	0	f__Prevotellaceae
0	0	f__Neisseriaceae
0	0	f__Neisseriaceae
0	0	f__Pseudomonadaceae
0	0	g__Rickettsia
0	0	g__Rickettsia
0	0	f__Comamonadaceae
0	0	o__Rickettsiales
0	0	f__Rickettsiaceae
0	0	f__Rickettsiaceae
0	0	f__Rickettsiaceae
0	0	f__Anaplasmataceae
0	0	f__Lachnospiraceae
0	0	f__Lachnospiraceae
0	0	o__Clostridiales
0	0	g__Acinetobacter
0	0	g__Acinetobacter
0	0	o__Rhizobiales
0	0	o__Burkholderiales
0	0	o__Burkholderiales
0	0	g__Pseudomonas
0	0	k__Bacteria
0	0	f__Flavobacteriaceae
0	0	f__Sphingomonadaceae
0	0	f__Sphingomonadaceae
0	0	f__Saprospiraceae
0	0	f__Saprospiraceae
0	0	f__Lachnospiraceae
0	0	g__Pleurocapsa
0	0	g__Streptococcus
0	0	c__Alphaproteobacteria
0	0	g__Ureibacillus
0	0	f__Coriobacteriaceae
0	0	f__Coriobacteriaceae
0	0	f__Coriobacteriaceae
0	0	f__Coriobacteriaceae
0	0	f__Family_XI
0	0	f__Family_XI
0	0	g__Tissierella
0	0	k__Bacteria
0	0	g__Megamonas
0	0	f__Veillonellaceae
0	0	g__Megamonas
0	0	f__Sphingobacteriaceae
0	0	g__Lactobacillus
0	0	g__Lactobacillus
0	0	g__Lactobacillus
0	0	g__Lactobacillus
0	0	g__Fusobacterium
0	0	g__Bacteroides
0	0	g__Bacteroides
0	0	f__Fusobacteriaceae
0	0	f__Fusobacteriaceae
0	0	f__Fusobacteriaceae
0	0	g__Fusobacterium
0	0	g__Fusobacterium
0	0	g__Fusobacterium
0	0	f__Fusobacteriaceae
0	0	g__Fusobacterium
0	0	g__Iodobacter
0	0	g__Iodobacter
0	0	f__Neisseriaceae
0	0	f__Neisseriaceae
0	0	o__Rickettsiales
0	0	g__Candidatus_Sulcia
0	0	g__Candidatus_Sulcia
0	0	p__Bacteroidetes
0	0	p__Bacteroidetes
0	0	f__Ruminococcaceae
0	0	f__Ruminococcaceae
0	0	f__Ruminococcaceae
0	0	g__Candidatus_Sulcia
0	0	c__Alphaproteobacteria
0	0	o__Rhizobiales
0	0	o__Rhizobiales
0	0	o__Rhizobiales
0	0	f__Cytophagaceae
0	0	p__Bacteroidetes
0	0	g__Buchnera
0	0	g__Tepidimicrobium
0	0	g__Candidatus_Hepatincola
0	0	g__Candidatus_Hepatincola
0	0	c__Alphaproteobacteria
0	0	k__Bacteria
0	0	k__Bacteria
0	0	k__Bacteria
0	0	f__Sphingomonadaceae
0	0	f__Sphingomonadaceae
0	0	g__Aeromonas
0	0	g__Aeromonas
0	0	c__Gammaproteobacteria
0	0	c__Gammaproteobacteria
0	0	p__Proteobacteria
0	0	p__Proteobacteria
0	0	p__Proteobacteria
0	0	f__Enterobacteriaceae
0	0	f__Saprospiraceae
0	0	f__Saprospiraceae
0	0	f__Vibrionaceae
0	0	f__Saprospiraceae
0	0	f__Saprospiraceae
0	0	f__Saprospiraceae
0	0	f__Saprospiraceae
0	0	c__Cyanobacteria
0	0	k__Bacteria
0	0	c__Cyanobacteria
0	0	g__Clostridium_sensu_stricto_7
0	0	k__Bacteria
0	0	k__Bacteria
0	0	c__Cyanobacteria
0	0	g__Pleurocapsa
0	0	p__Proteobacteria
0	0	c__Actinobacteria
0	0	f__Leuconostocaceae
0	0	o__Lactobacillales
0	0	f__Erysipelotrichaceae
0	0	f__Erysipelotrichaceae
0	0	f__Erysipelotrichaceae
0	0	f__Erysipelotrichaceae
0	0	p__Verrucomicrobia
0	0	p__Verrucomicrobia
0	0	p__Verrucomicrobia
0	0	o__Fusobacteriales
0	0	g__Anaerovibrio
0	0	k__Bacteria
0	0	o__Fusobacteriales
0	0	o__Lactobacillales
0	0	g__Lactobacillus
0	0	g__Lactobacillus
0	0	g__Lactobacillus
0	0	o__Lactobacillales
0	0	o__Lactobacillales
0	0	o__Lactobacillales
0	0	g__Lactobacillus
0	0	g__Cetobacterium
0	0	g__Cetobacterium
0	0	g__Fusobacterium
0	0	g__Cetobacterium
0	0	g__Cetobacterium
0	0	g__Chamaesiphon
0	0	g__Chamaesiphon
0	0	g__Chamaesiphon
0	0	g__Chamaesiphon
0	0	f__Ruminococcaceae
0	0	f__Ruminococcaceae
0	0	f__Ruminococcaceae
0	0	f__Ruminococcaceae
0	0	p__Proteobacteria
0	0	p__Proteobacteria
0	0	p__Proteobacteria
0	0	k__Bacteria
0	0	p__Proteobacteria
0	0	p__Proteobacteria
0	0	p__Proteobacteria
0	0	p__Proteobacteria
0	0	o__Sphingomonadales
0	0	g__Candidatus_Hepatincola
0	0	g__Candidatus_Hepatincola
0	0	o__Sphingomonadales
0	0	o__Sphingomonadales
0	0	p__Proteobacteria
0	0	g__Hafnia-Obesumbacterium
0	0	p__Proteobacteria
0	0	c__Gammaproteobacteria
0	0	g__Desulfovibrio
0	0	g__Desulfovibrio
0	0	g__Rickettsiella
0	0	k__Bacteria
0	0	g__Desulfovibrio
0	0	o__Rhodospirillales
0	0	f__Lachnospiraceae
0	0	f__Lachnospiraceae
0	0	f__Lachnospiraceae
0	0	f__Lachnospiraceae
0	0	g__Bifidobacterium
0	0	g__Bifidobacterium
0	0	g__Sinibacillus
0	0	f__Lachnospiraceae
0	0	f__Lachnospiraceae
0	0	g__Dysgonomonas
0	0	f__Erysipelotrichaceae
0	0	p__Verrucomicrobia
0	0	g__Mucinivorans
0	0	g__Bacteroides
0	0	g__Bacteroides
0	0	g__Candidatus_Bacilloplasma
0	0	g__Bacteroides
0	0	g__Candidatus_Bacilloplasma
0	0	g__Candidatus_Bacilloplasma
0	0	g__Candidatus_Bacilloplasma
0	0	g__Bacteroides
0	0	f__Lachnospiraceae
0	0	f__Lachnospiraceae
0	0	f__Lachnospiraceae
0	0	f__Lachnospiraceae
0	0	f__Lachnospiraceae
0	0	f__Lachnospiraceae
0	0	f__Lachnospiraceae
0	0	g__Lachnospiraceae_NK4A136_group
0	0	g__Lachnospiraceae_NK4A136_group
0	0	g__Lactobacillus
0	0	g__Streptococcus
0	0	k__Bacteria
0	0	f__Streptococcaceae
0	0	g__Streptococcus
0	0	g__Streptococcus
0	0	g__Verminephrobacter
0	0	g__Lactobacillus
0	0	g__Wolbachia
0	0	g__Wolbachia
0	0	f__Anaplasmataceae
0	0	g__Wolbachia
0	0	g__Wolbachia
0	0	f__Alcaligenaceae
0	0	g__Sutterella
0	0	g__Sutterella
0	0	g__Sutterella
0	0	g__Lachnospiraceae_NK4A136_group
0	0	g__Tyzzerella_3
0	0	f__Xanthomonadaceae
0	0	f__Xanthomonadaceae
0	0	g__Koukoulia
0	0	f__Saprospiraceae
0	0	f__Saprospiraceae
0	0	f__Saprospiraceae
0	0	f__Saprospiraceae
0	0	f__Hyphomicrobiaceae
0	0	f__Hyphomicrobiaceae
0	0	c__Alphaproteobacteria
0	0	c__Alphaproteobacteria
0	0	f__Planococcaceae
0	0	f__Planococcaceae
0	0	c__Cyanobacteria
0	0	f__Peptostreptococcaceae
0	0	f__Ruminococcaceae
0	0	f__Sphingomonadaceae
0	0	f__Lachnospiraceae
0	0	f__Peptostreptococcaceae
0	0	c__Actinobacteria
0	0	c__Actinobacteria
0	0	f__Micromonosporaceae
0	0	f__Peptostreptococcaceae
0	0	f__Lachnospiraceae
0	0	f__Lachnospiraceae
0	0	g__Flavobacterium
0	0	g__Flavobacterium
0	0	k__Bacteria
0	0	k__Bacteria
0	0	k__Bacteria
0	0	c__Actinobacteria
0	0	f__Chitinophagaceae
0	0	o__Chthoniobacterales
0	0	f__Planococcaceae
0	0	f__Bacillaceae
0	0	f__Bacillaceae
0	0	g__Lactobacillus
0	0	g__Lactobacillus
0	0	g__Lactobacillus
0	0	g__Candidatus_Bacilloplasma
0	0	g__Candidatus_Bacilloplasma
0	0	g__Candidatus_Bacilloplasma
0	0	g__Candidatus_Bacilloplasma
0	0	g__Bacteroides
0	0	g__Bacteroides
0	0	g__Bacteroides
0	0	f__Lachnospiraceae
0	0	f__Lachnospiraceae
0	0	f__Lachnospiraceae
0	0	f__Lachnospiraceae
0	0	f__Lachnospiraceae
0	0	g__Candidatus_Hepatincola
0	0	g__Pleurocapsa
0	0	f__Streptococcaceae
0	0	f__FamilyI
0	0	f__FamilyI
0	0	f__Streptococcaceae
0	0	f__Streptococcaceae
0	0	f__Streptococcaceae
0	0	f__Streptococcaceae
0	0	g__Streptococcus
0	0	g__Streptococcus
0	0	f__Rikenellaceae
0	0	p__Bacteroidetes
0	0	p__Bacteroidetes
0	0	f__Rikenellaceae
0	0	g__Alistipes
0	0	p__Proteobacteria
0	0	g__Alistipes
0	0	p__Proteobacteria
0	0	p__Proteobacteria
0	0	f__Ruminococcaceae
0	0	f__Ruminococcaceae
0	0	f__Ruminococcaceae
0	0	f__Ruminococcaceae
0	0	g__Pelosinus
0	0	k__Bacteria
0	0	k__Bacteria
0	0	o__Bacteroidales
0	0	f__Erysipelotrichaceae
0	0	k__Bacteria
0	0	k__Bacteria
0	0	f__Erysipelotrichaceae
0	0	k__Bacteria
0	0	k__Bacteria
0	0	f__Xanthomonadaceae
0	0	k__Bacteria
0	0	c__Gammaproteobacteria
0	0	c__Gammaproteobacteria
0	0	c__Gammaproteobacteria
0	0	c__Gammaproteobacteria
0	0	c__Gammaproteobacteria
0	0	f__Xanthomonadaceae
0	0	g__Fusobacterium
0	0	o__Rhizobiales
0	0	k__Bacteria
0	0	f__Prevotellaceae
0	0	f__Rhodobacteraceae
0	0	f__Rhodobacteraceae
0	0	f__Rhodobacteraceae
0	0	f__Rhodobacteraceae
0	0	f__Rhodobacteraceae
0	0	f__Rhodobacteraceae
0	0	f__Chitinophagaceae
0	0	f__Chitinophagaceae
0	0	f__Neisseriaceae
0	0	f__Chitinophagaceae
0	0	f__Neisseriaceae
0	0	f__Lachnospiraceae
0	0	g__Pseudoxanthomonas
0	0	f__Comamonadaceae
0	0	c__Actinobacteria
0	0	c__Actinobacteria
0	0	f__Xanthomonadaceae
0	0	g__Fusobacterium
0	0	g__Desulfovibrio
0	0	c__Actinobacteria
0	0	c__Actinobacteria
0	0	f__Bacteroidales_S24-7_group
0	0	f__Family_XIII
0	0	f__Family_XIII
0	0	f__Family_XIII
0	0	f__Family_XIII
0	0	f__Family_XIII
0	0	o__Chthoniobacterales
0	0	f__Bacillaceae
0	0	g__Pseudogracilibacillus
0	0	f__Bacillaceae
0	0	f__Bacillaceae
0	0	f__Bacillaceae
0	0	f__Bacillaceae
0	0	g__Bacteroides
0	0	g__Bacteroides
0	0	o__Bacteroidales
0	0	g__Bacteroides
0	0	f__Lachnospiraceae
0	0	f__Lachnospiraceae
0	0	f__Lachnospiraceae
0	0	f__Peptostreptococcaceae
0	0	g__Chamaesiphon
0	0	f__FamilyI
0	0	g__Pleurocapsa
0	0	f__Rikenellaceae
0	0	f__Rikenellaceae
0	0	f__Rikenellaceae
0	0	f__Rikenellaceae
0	0	f__Ruminococcaceae
0	0	g__Rickettsia
0	0	f__Comamonadaceae
0	0	f__Comamonadaceae
0	0	f__Saprospiraceae
0	0	f__Saprospiraceae
0	0	f__Saprospiraceae
0	0	f__Saprospiraceae
0	0	f__Comamonadaceae
0	0	f__Saprospiraceae
0	0	f__Saprospiraceae
0	0	f__Saprospiraceae
0	0	f__Porphyromonadaceae
0	0	g__Bacteroides
0	0	g__Bacteroides
0	0	g__Dysgonomonas
0	0	c__Deltaproteobacteria
0	0	c__Deltaproteobacteria
0	0	o__Myxococcales
0	0	f__Family_XIII
0	0	f__Oligoflexaceae
0	0	f__Oligoflexaceae
0	0	f__Oligoflexaceae
0	0	f__Oligoflexaceae
0	0	f__Oligoflexaceae
0	0	f__Oligoflexaceae
0	0	k__Bacteria
0	0	k__Bacteria
0	0	f__Oligoflexaceae
0	0	f__Oligoflexaceae
0	0	g__Marinifilum
0	0	g__Marinifilum
0	0	p__Bacteroidetes
0	0	p__Proteobacteria
0	0	p__Proteobacteria
0	0	k__Bacteria
0	0	f__Phyllobacteriaceae
0	0	f__Oxalobacteraceae
0	0	f__Phyllobacteriaceae
0	0	o__Clostridiales
0	0	o__Rhizobiales
0	0	f__Vibrionaceae
0	0	o__Rhizobiales
0	0	f__Bacillaceae
0	0	g__Ruminococcaceae_UCG-014
0	0	g__Ruminococcaceae_UCG-014
0	0	g__Acinetobacter
0	0	g__Acinetobacter
0	0	c__Actinobacteria
0	0	f__Bacteroidales_S24-7_group
0	0	f__Bacteroidales_S24-7_group
0	0	f__Bacteroidales_S24-7_group
0	0	f__Bacteroidales_S24-7_group
0	0	f__Bacteroidales_S24-7_group
0	0	f__Bacteroidales_S24-7_group
0	0	g__Paraclostridium
0	0	f__Bacillaceae
0	0	g__Pseudogracilibacillus
0	0	f__Lachnospiraceae
0	0	g__Lachnospiraceae_NK4A136_group
0	0	o__Bacteroidales
0	0	g__Bacteroides
0	0	g__Bacteroides
0	0	k__Bacteria
0	0	f__Flavobacteriaceae
0	0	f__Ruminococcaceae
0	0	g__Oscillibacter
0	0	f__Sphingomonadaceae
0	0	f__Cytophagaceae
0	0	f__Cytophagaceae
0	0	f__Cytophagaceae
0	0	g__Emticicia
0	0	g__Emticicia
0	0	f__Cytophagaceae
0	0	f__JG35-K1-AG5
0	0	f__Oligoflexaceae
0	0	o__Campylobacterales
0	0	g__Helicobacter
0	0	g__Helicobacter
0	0	g__Helicobacter
0	0	g__Helicobacter
0	0	g__Helicobacter
0	0	g__Helicobacter
0	0	f__Acidaminococcaceae
0	0	g__Flavobacterium
0	0	g__Flavobacterium
0	0	g__Flavobacterium
0	0	g__Flavobacterium
0	0	g__Flavobacterium
0	0	g__Flavobacterium
0	0	g__Flavobacterium
0	0	g__Flavobacterium
0	0	g__Flavobacterium
0	0	g__Flavobacterium
0	0	f__JG35-K1-AG5
0	0	f__JG35-K1-AG5
0	0	g__Aliivibrio
0	0	g__Aliivibrio
0	0	o__Burkholderiales
0	0	f__JG35-K1-AG5
0	0	f__JG35-K1-AG5
0	0	c__Betaproteobacteria
0	0	o__Burkholderiales
0	0	f__JG35-K1-AG5
0	0	c__Betaproteobacteria
0	0	f__JG35-K1-AG5
0	0	f__JG35-K1-AG5
0	0	f__Enterobacteriaceae
0	0	g__Buchnera
0	0	g__Buchnera
0	0	f__Enterobacteriaceae
0	0	f__Enterobacteriaceae
0	0	c__Actinobacteria
0	0	f__Vibrionaceae
0	0	g__Alistipes
0	0	c__Betaproteobacteria
0	0	g__Prevotellaceae_NK3B31_group
0	0	g__Sporanaerobacter
0	0	f__Ruminococcaceae
0	0	o__Bacteroidales
0	0	o__Bacteroidales
0	0	o__Bacteroidales
0	0	o__Bacteroidales
0	0	o__Bacteroidales
0	0	o__Bacteroidales
0	0	f__Bacteroidales_S24-7_group
0	0	f__Lachnospiraceae
0	0	f__Ruminococcaceae
0	0	f__Ruminococcaceae
0	0	f__Ruminococcaceae
0	0	f__Ruminococcaceae
0	0	f__Ruminococcaceae
0	0	o__Bacillales
0	0	f__Family_XI
0	0	f__Family_XI
0	0	f__Bacillaceae
0	0	g__Geobacillus
0	0	f__Ruminococcaceae
0	0	f__Ruminococcaceae
0	0	f__Enterobacteriaceae
0	0	g__Hathewaya
0	0	g__Hathewaya
0	0	k__Bacteria
0	0	k__Bacteria
0	0	k__Bacteria
0	0	k__Bacteria
0	0	k__Bacteria
0	0	g__Deefgea
0	0	c__Betaproteobacteria
0	0	f__Comamonadaceae
0	0	f__Comamonadaceae
0	0	c__Betaproteobacteria
0	0	c__Betaproteobacteria
0	0	f__Oxalobacteraceae
0	0	f__Oxalobacteraceae
0	0	f__Oxalobacteraceae
0	0	c__Betaproteobacteria
0	0	g__Helicobacter
0	0	g__Helicobacter
0	0	g__Helicobacter
0	0	g__Flavobacterium
0	0	g__Flavobacterium
0	0	g__Flavobacterium
0	0	g__Flavobacterium
0	0	g__Flavobacterium
0	0	g__Flavobacterium
0	0	g__Flavobacterium
0	0	f__Vibrionaceae
0	0	g__Moritella
0	0	g__Shewanella
0	0	g__Shewanella
0	0	o__Alteromonadales
0	0	f__Clostridiaceae_1
0	0	k__Bacteria
0	0	f__Comamonadaceae
0	0	f__Comamonadaceae
0	0	f__Comamonadaceae
0	0	f__Comamonadaceae
0	0	g__Ignatzschineria
0	0	g__Psychromonas
2.00E-04	5.99E-04	c__Actinobacteria
2.00E-04	5.99E-04	f__Bacillaceae
2.00E-04	5.99E-04	f__Clostridiaceae_1
2.00E-04	5.99E-04	f__Planctomycetaceae
2.00E-04	5.99E-04	g__Methylotenera
2.00E-04	5.99E-04	f__Bradyrhizobiaceae
2.00E-04	5.99E-04	f__env.OPS_17
2.00E-04	5.99E-04	f__Bacteroidales_S24-7_group
2.00E-04	5.99E-04	f__Bacteroidales_S24-7_group
2.00E-04	5.99E-04	f__Clostridiaceae_1
2.00E-04	5.99E-04	g__Peptoniphilus
2.00E-04	5.99E-04	f__Ruminococcaceae
2.00E-04	5.99E-04	f__Family_XI
2.00E-04	5.99E-04	f__Family_XI
2.00E-04	5.99E-04	f__Ruminococcaceae
2.00E-04	5.99E-04	f__Bacteroidales_S24-7_group
2.00E-04	5.99E-04	f__Bacteroidales_S24-7_group
2.00E-04	5.99E-04	f__Bacteroidales_S24-7_group
2.00E-04	5.99E-04	g__Alkanindiges
2.00E-04	5.99E-04	f__Comamonadaceae
2.00E-04	5.99E-04	g__Ruminococcaceae_UCG-014
2.00E-04	5.99E-04	f__Bacteroidales_S24-7_group
2.00E-04	5.99E-04	f__Mycoplasmataceae
2.00E-04	5.99E-04	g__Candidatus_Paenicardinium
2.00E-04	5.99E-04	f__Bacteroidales_S24-7_group
2.00E-04	5.99E-04	f__Bacteroidales_S24-7_group
2.00E-04	5.99E-04	f__Bacteroidales_S24-7_group
2.00E-04	5.99E-04	g__Acetobacteroides
2.00E-04	5.99E-04	f__Veillonellaceae
2.00E-04	5.99E-04	f__Neisseriaceae
2.00E-04	5.99E-04	f__Planctomycetaceae
2.00E-04	5.99E-04	f__Anaplasmataceae
2.00E-04	5.99E-04	g__Ureibacillus
2.00E-04	5.99E-04	g__Carnobacterium
2.00E-04	5.99E-04	f__Family_XI
2.00E-04	5.99E-04	f__Family_XI
2.00E-04	5.99E-04	g__Bacteroides
2.00E-04	5.99E-04	g__Butyricicoccus
2.00E-04	5.99E-04	g__Butyricicoccus
2.00E-04	5.99E-04	f__Lachnospiraceae
2.00E-04	5.99E-04	f__Erysipelotrichaceae
2.00E-04	5.99E-04	g__Bacteroides
2.00E-04	5.99E-04	g__Proteus
2.00E-04	5.99E-04	c__Actinobacteria
2.00E-04	5.99E-04	c__Actinobacteria
2.00E-04	5.99E-04	g__Bifidobacterium
2.00E-04	5.99E-04	g__Streptococcus
2.00E-04	5.99E-04	g__Wolbachia
2.00E-04	5.99E-04	g__Achromobacter
2.00E-04	5.99E-04	f__Saprospiraceae
2.00E-04	5.99E-04	f__Saprospiraceae
2.00E-04	5.99E-04	f__Hyphomicrobiaceae
2.00E-04	5.99E-04	f__Lachnospiraceae
2.00E-04	5.99E-04	f__Lachnospiraceae
2.00E-04	5.99E-04	f__Coriobacteriaceae
2.00E-04	5.99E-04	o__Bacteroidales
2.00E-04	5.99E-04	f__Saprospiraceae
2.00E-04	5.99E-04	f__Saprospiraceae
2.00E-04	5.99E-04	f__Lachnospiraceae
2.00E-04	5.99E-04	f__Bacillaceae
2.00E-04	5.99E-04	f__Bacillaceae
2.00E-04	5.99E-04	f__Ruminococcaceae
2.00E-04	5.99E-04	f__Rikenellaceae
2.00E-04	5.99E-04	g__Erysipelatoclostridium
2.00E-04	5.99E-04	f__Family_XIII
2.00E-04	5.99E-04	f__Enterobacteriaceae
2.00E-04	5.99E-04	g__Propionivibrio
2.00E-04	5.99E-04	f__Bacteroidales_S24-7_group
2.00E-04	5.99E-04	f__Bacillaceae
2.00E-04	5.99E-04	f__Rikenellaceae
2.00E-04	5.99E-04	f__Rikenellaceae
2.00E-04	5.99E-04	g__Helicobacter
2.00E-04	5.99E-04	f__Rikenellaceae
2.00E-04	5.99E-04	c__Actinobacteria
2.00E-04	5.99E-04	g__Subdoligranulum
2.00E-04	5.99E-04	f__Lachnospiraceae
2.00E-04	5.99E-04	o__Bacillales
2.00E-04	5.99E-04	f__Family_XI
2.00E-04	5.99E-04	f__Comamonadaceae
2.00E-04	5.99E-04	f__Bradyrhizobiaceae
4.00E-04	0.001143147	f__Ruminococcaceae
4.00E-04	0.001143147	f__Family_XI
4.00E-04	0.001143147	f__Cytophagaceae
4.00E-04	0.001143147	g__Myroides
4.00E-04	0.001143147	g__Methylotenera
4.00E-04	0.001143147	g__Psychrobacter
4.00E-04	0.001143147	f__Planctomycetaceae
4.00E-04	0.001143147	g__Leeia
4.00E-04	0.001143147	g__Bacteroides
4.00E-04	0.001143147	f__Mycoplasmataceae
4.00E-04	0.001143147	g__Desulfovibrio
4.00E-04	0.001143147	f__Lachnospiraceae
4.00E-04	0.001143147	g__Candidatus_Paenicardinium
4.00E-04	0.001143147	g__Mucispirillum
4.00E-04	0.001143147	g__Tepidimicrobium
4.00E-04	0.001143147	f__Bacteroidales_S24-7_group
4.00E-04	0.001143147	k__Bacteria
4.00E-04	0.001143147	k__Bacteria
4.00E-04	0.001143147	f__Bacteroidales_S24-7_group
4.00E-04	0.001143147	p__Firmicutes
4.00E-04	0.001143147	f__Veillonellaceae
4.00E-04	0.001143147	g__Acinetobacter
4.00E-04	0.001143147	f__Sphingomonadaceae
4.00E-04	0.001143147	f__Vibrionaceae
4.00E-04	0.001143147	g__Alistipes
4.00E-04	0.001143147	g__Butyricicoccus
4.00E-04	0.001143147	g__Ferruginibacter
4.00E-04	0.001143147	f__Chitinophagaceae
4.00E-04	0.001143147	g__Tepidimicrobium
4.00E-04	0.001143147	g__Roseburia
4.00E-04	0.001143147	f__Lachnospiraceae
4.00E-04	0.001143147	f__Ruminococcaceae
4.00E-04	0.001143147	g__Tepidimicrobium
4.00E-04	0.001143147	g__Bifidobacterium
4.00E-04	0.001143147	g__Anaerotruncus
4.00E-04	0.001143147	g__Achromobacter
4.00E-04	0.001143147	g__Achromobacter
4.00E-04	0.001143147	f__Saprospiraceae
4.00E-04	0.001143147	f__Hyphomicrobiaceae
4.00E-04	0.001143147	g__Tepidimicrobium
4.00E-04	0.001143147	g__Bacteroides
4.00E-04	0.001143147	f__Lachnospiraceae
4.00E-04	0.001143147	f__Bacillaceae
4.00E-04	0.001143147	f__Rikenellaceae
4.00E-04	0.001143147	g__Alistipes
4.00E-04	0.001143147	f__Saprospiraceae
4.00E-04	0.001143147	g__Ruminococcaceae_UCG-014
4.00E-04	0.001143147	g__Christensenellaceae_R-7_group
4.00E-04	0.001143147	p__Firmicutes
4.00E-04	0.001143147	f__Rikenellaceae
4.00E-04	0.001143147	f__Cytophagaceae
4.00E-04	0.001143147	f__Bradyrhizobiaceae
4.00E-04	0.001143147	g__Alistipes
4.00E-04	0.001143147	f__Family_XI
4.00E-04	0.001143147	g__Hathewaya
6.00E-04	0.001675041	c__Actinobacteria
6.00E-04	0.001675041	g__Polymorphobacter
6.00E-04	0.001675041	f__Saprospiraceae
6.00E-04	0.001675041	g__Dysgonomonas
6.00E-04	0.001675041	f__Lachnospiraceae
6.00E-04	0.001675041	f__Sphingomonadaceae
6.00E-04	0.001675041	f__Sphingomonadaceae
6.00E-04	0.001675041	f__Veillonellaceae
6.00E-04	0.001675041	f__Saprospiraceae
6.00E-04	0.001675041	f__Lachnospiraceae
6.00E-04	0.001675041	f__Sphingobacteriaceae
6.00E-04	0.001675041	g__Acinetobacter
6.00E-04	0.001675041	g__Tissierella
6.00E-04	0.001675041	g__Roseburia
6.00E-04	0.001675041	g__Bacteroides
6.00E-04	0.001675041	f__Family_XI
6.00E-04	0.001675041	g__Alistipes
6.00E-04	0.001675041	g__Alistipes
6.00E-04	0.001675041	f__Ruminococcaceae
6.00E-04	0.001675041	f__Veillonellaceae
6.00E-04	0.001675041	f__Nocardioidaceae
6.00E-04	0.001675041	f__Lachnospiraceae
6.00E-04	0.001675041	o__Myxococcales
6.00E-04	0.001675041	g__Emticicia
6.00E-04	0.001675041	f__Bradyrhizobiaceae
6.00E-04	0.001675041	f__Comamonadaceae
6.00E-04	0.001675041	f__Comamonadaceae
6.00E-04	0.001675041	k__Bacteria
8.00E-04	0.002195288	f__Sphingomonadaceae
8.00E-04	0.002195288	f__Deferribacteraceae
8.00E-04	0.002195288	g__Peptoniphilus
8.00E-04	0.002195288	f__Bacteroidales_S24-7_group
8.00E-04	0.002195288	f__env.OPS_17
8.00E-04	0.002195288	g__Christensenellaceae_R-7_group
8.00E-04	0.002195288	g__Pelosinus
8.00E-04	0.002195288	f__Veillonellaceae
8.00E-04	0.002195288	f__Sphingobacteriaceae
8.00E-04	0.002195288	o__Sphingobacteriales
8.00E-04	0.002195288	f__Sphingobacteriaceae
8.00E-04	0.002195288	g__Bacteroides
8.00E-04	0.002195288	c__Actinobacteria
8.00E-04	0.002195288	f__Alcaligenaceae
8.00E-04	0.002195288	f__Family_XI
8.00E-04	0.002195288	o__Bacillales
8.00E-04	0.002195288	g__Alistipes
8.00E-04	0.002195288	g__Acinetobacter
8.00E-04	0.002195288	f__Bacteroidales_S24-7_group
8.00E-04	0.002195288	f__Corynebacteriaceae
8.00E-04	0.002195288	g__Arcobacter
0.001	0.002708901	f__Ruminococcaceae
0.001	0.002708901	f__Microbacteriaceae
0.001	0.002708901	g__Ruminiclostridium_6
0.001	0.002708901	o__Bacillales
0.001	0.002708901	f__Flavobacteriaceae
0.001	0.002708901	f__Mycoplasmataceae
0.001	0.002708901	f__Lachnospiraceae
0.001	0.002708901	f__Flavobacteriaceae
0.001	0.002708901	g__Bacteroides
0.001	0.002708901	p__Proteobacteria
0.001	0.002708901	f__Ruminococcaceae
0.001	0.002708901	f__Family_XI
0.001	0.002708901	f__Microbacteriaceae
0.001	0.002708901	g__Lachnospiraceae_NC2004_group
0.001	0.002708901	f__Family_XI
0.001	0.002708901	o__Rhizobiales
0.0012	0.003209501	g__Ruminiclostridium_6
0.0012	0.003209501	f__Flavobacteriaceae
0.0012	0.003209501	c__Gammaproteobacteria
0.0012	0.003209501	g__Candidatus_Paenicardinium
0.0012	0.003209501	o__Rhizobiales
0.0012	0.003209501	g__Tissierella
0.0012	0.003209501	g__Ferruginibacter
0.0012	0.003209501	g__Acetobacteroides
0.0012	0.003209501	f__Saprospiraceae
0.0012	0.003209501	o__Chthoniobacterales
0.0012	0.003209501	f__Veillonellaceae
0.0012	0.003209501	f__Lachnospiraceae
0.0012	0.003209501	o__Myxococcales
0.0012	0.003209501	g__Dysgonomonas
0.0012	0.003209501	k__Bacteria
0.0012	0.003209501	k__Bacteria
0.0014	0.003703367	f__Cytophagaceae
0.0014	0.003703367	f__Sphingomonadaceae
0.0014	0.003703367	g__Faecalibacterium
0.0014	0.003703367	g__Lachnospiraceae_FCS020_group
0.0014	0.003703367	f__Mycoplasmataceae
0.0014	0.003703367	f__KD3-93
0.0014	0.003703367	f__Saprospiraceae
0.0014	0.003703367	g__Ferruginibacter
0.0014	0.003703367	f__Flavobacteriaceae
0.0014	0.003703367	f__Saprospiraceae
0.0014	0.003703367	g__Lactobacillus
0.0014	0.003703367	g__Bdellovibrio
0.0014	0.003703367	f__Planctomycetaceae
0.0014	0.003703367	k__Bacteria
0.0016	0.004189767	g__Bacteroides
0.0016	0.004189767	f__Chitinophagaceae
0.0016	0.004189767	g__Cerasibacillus
0.0016	0.004189767	g__Erysipelothrix
0.0016	0.004189767	p__Bacteroidetes
0.0016	0.004189767	g__Leeia
0.0016	0.004189767	f__Rhizobiaceae
0.0016	0.004189767	g__Sporanaerobacter
0.0016	0.004189767	o__Bacillales
0.0016	0.004189767	f__Nocardioidaceae
0.0016	0.004189767	f__Saprospiraceae
0.0016	0.004189767	g__Sporanaerobacter
0.0016	0.004189767	g__Clostridium_sensu_stricto_7
0.0018	0.004662883	f__Clostridiales_vadinBB60_group
0.0018	0.004662883	f__Flavobacteriaceae
0.0018	0.004662883	g__Mucispirillum
0.0018	0.004662883	f__Bacteroidales_S24-7_group
0.0018	0.004662883	g__Dialister
0.0018	0.004662883	f__Veillonellaceae
0.0018	0.004662883	g__Myroides
0.0018	0.004662883	f__Ruminococcaceae
0.0018	0.004662883	g__Lachnospiraceae_NK4A136_group
0.0018	0.004662883	g__Lactobacillus
0.0018	0.004662883	f__Erysipelotrichaceae
0.0018	0.004662883	f__Rikenellaceae
0.0018	0.004662883	g__Faecalibacterium
0.0018	0.004662883	o__Rhizobiales
0.002	0.00514939	k__Bacteria
0.002	0.00514939	f__env.OPS_17
0.002	0.00514939	f__Neisseriaceae
0.002	0.00514939	f__Erysipelotrichaceae
0.002	0.00514939	f__Lachnospiraceae
0.002	0.00514939	g__Desulfovibrio
0.002	0.00514939	g__Acetobacteroides
0.002	0.00514939	g__Akkermansia
0.0022	0.005625738	f__Flavobacteriaceae
0.0022	0.005625738	f__Mycoplasmataceae
0.0022	0.005625738	f__Veillonellaceae
0.0022	0.005625738	g__Myroides
0.0022	0.005625738	k__Bacteria
0.0022	0.005625738	f__Bacillaceae
0.0022	0.005625738	o__Rhizobiales
0.0022	0.005625738	f__Comamonadaceae
0.0022	0.005625738	f__Comamonadaceae
0.0024	0.006045638	k__Bacteria
0.0024	0.006045638	f__Microbacteriaceae
0.0024	0.006045638	f__Lachnospiraceae
0.0024	0.006045638	f__Mycoplasmataceae
0.0024	0.006045638	f__Porphyromonadaceae
0.0024	0.006045638	g__Mycoplasma
0.0024	0.006045638	f__Veillonellaceae
0.0024	0.006045638	f__Pseudomonadaceae
0.0024	0.006045638	f__Pseudomonadaceae
0.0024	0.006045638	g__Christensenellaceae_R-7_group
0.0024	0.006045638	f__Veillonellaceae
0.0024	0.006045638	o__Clostridiales
0.0024	0.006045638	f__Saprospiraceae
0.0024	0.006045638	c__Deltaproteobacteria
0.0024	0.006045638	f__Family_XI
0.0024	0.006045638	f__Bacteroidales_S24-7_group
0.0024	0.006045638	o__Rhizobiales
0.0024	0.006045638	f__Hyphomicrobiaceae
0.0024	0.006045638	g__Cerasibacillus
0.0024	0.006045638	k__Bacteria
0.0026	0.006534821	g__Acetobacteroides
0.0026	0.006534821	f__Veillonellaceae
0.0026	0.006534821	o__Burkholderiales
0.0028	0.006980369	f__Staphylococcaceae
0.0028	0.006980369	f__Planctomycetaceae
0.0028	0.006980369	f__Sphingomonadaceae
0.0028	0.006980369	g__Actinoplanes
0.0028	0.006980369	f__env.OPS_17
0.0028	0.006980369	g__Lachnospiraceae_NC2004_group
0.0028	0.006980369	g__Leeia
0.0028	0.006980369	f__Bacillaceae
0.0028	0.006980369	c__Actinobacteria
0.0028	0.006980369	f__Xanthomonadaceae
0.0028	0.006980369	k__Bacteria
0.003	0.00743507	f__Hyphomicrobiaceae
0.003	0.00743507	f__Ruminococcaceae
0.003	0.00743507	g__Leeia
0.003	0.00743507	f__Saprospiraceae
0.003	0.00743507	g__Roseburia
0.003	0.00743507	c__Alphaproteobacteria
0.003	0.00743507	g__Erysipelatoclostridium
0.003	0.00743507	g__Dysgonomonas
0.0032	0.007872979	f__Lachnospiraceae
0.0032	0.007872979	f__Microbacteriaceae
0.0032	0.007872979	f__Xanthomonadales_Incertae_Sedis
0.0032	0.007872979	f__Bacteroidales_S24-7_group
0.0032	0.007872979	f__Sphingobacteriaceae
0.0032	0.007872979	g__Chamaesiphon
0.0032	0.007872979	g__Butyricicoccus
0.0032	0.007872979	g__Bifidobacterium
0.0032	0.007872979	g__Propionivibrio
0.0032	0.007872979	f__Mycoplasmataceae
0.0034	0.008328644	f__Lachnospiraceae
0.0034	0.008328644	f__Cytophagaceae
0.0034	0.008328644	g__Tyzzerella_3
0.0034	0.008328644	f__Planctomycetaceae
0.0034	0.008328644	f__Saprospiraceae
0.0034	0.008328644	f__Bacteroidales_S24-7_group
0.0036	0.0087677	f__Ruminococcaceae
0.0036	0.0087677	g__Dysgonomonas
0.0036	0.0087677	o__Rhodospirillales
0.0036	0.0087677	g__Veillonella
0.0036	0.0087677	g__Marinifilum
0.0036	0.0087677	f__Erysipelotrichaceae
0.0036	0.0087677	f__Ruminococcaceae
0.0036	0.0087677	f__Planctomycetaceae
0.0038	0.009228181	g__Polymorphobacter
0.0038	0.009228181	f__Lachnospiraceae
0.0038	0.009228181	k__Bacteria
0.0038	0.009228181	f__Lachnospiraceae
0.004	0.009665236	f__Sphingomonadaceae
0.004	0.009665236	f__Cytophagaceae
0.004	0.009665236	f__Rikenellaceae
0.004	0.009665236	g__Dialister
0.004	0.009665236	f__Lachnospiraceae
0.004	0.009665236	g__Anaerotruncus
0.004	0.009665236	c__Betaproteobacteria
0.0042	0.010119544	f__Cytophagaceae
0.0042	0.010119544	g__Myroides
0.0042	0.010119544	g__Flavobacterium
0.0042	0.010119544	f__Hyphomicrobiaceae
0.0044	0.010526346	f__Clostridiales_vadinBB60_group
0.0044	0.010526346	f__Ruminococcaceae
0.0044	0.010526346	g__Anaerotruncus
0.0044	0.010526346	g__Haliangium
0.0044	0.010526346	f__Sphingomonadaceae
0.0044	0.010526346	g__Thermovum
0.0044	0.010526346	f__Planctomycetaceae
0.0044	0.010526346	g__Peptoniphilus
0.0044	0.010526346	f__Microbacteriaceae
0.0044	0.010526346	o__Rhizobiales
0.0046	0.010942817	g__Clostridium_sensu_stricto_7
0.0046	0.010942817	o__Bacteroidales
0.0046	0.010942817	f__JG35-K1-AG5
0.0046	0.010942817	k__Bacteria
0.0046	0.010942817	g__Ferruginibacter
0.0046	0.010942817	g__Spiroplasma
0.0046	0.010942817	f__Lachnospiraceae
0.0046	0.010942817	k__Bacteria
0.0048	0.011370547	o__Rhizobiales
0.0048	0.011370547	g__Bacteroides
0.0048	0.011370547	f__Rhizobiaceae
0.0048	0.011370547	f__Family_XI
0.0048	0.011370547	g__Alistipes
0.0048	0.011370547	g__Lactobacillus
0.005	0.011770035	f__Cytophagaceae
0.005	0.011770035	f__Clostridiaceae_1
0.005	0.011770035	f__Saprospiraceae
0.005	0.011770035	g__Pseudomonas
0.005	0.011770035	f__Acetobacteraceae
0.005	0.011770035	f__Planctomycetaceae
0.005	0.011770035	f__Nocardioidaceae
0.005	0.011770035	f__Nocardioidaceae
0.005	0.011770035	g__Apibacter
0.0052	0.012198333	f__Marinilabiaceae
0.0052	0.012198333	f__Holophagaceae
0.0052	0.012198333	g__Bacteroides
0.0052	0.012198333	g__Peptococcus
0.0052	0.012198333	g__Tyzzerella_3
0.0054	0.012614938	g__Leeia
0.0054	0.012614938	g__Alloprevotella
0.0054	0.012614938	f__Cytophagaceae
0.0054	0.012614938	f__Family_XI
0.0054	0.012614938	g__Erysipelatoclostridium
0.0054	0.012614938	g__Dysgonomonas
0.0056	0.013064088	g__Tepidimicrobium
0.0056	0.013064088	o__Micrococcales
0.0058	0.013447083	f__Clostridiales_vadinBB60_group
0.0058	0.013447083	f__Comamonadaceae
0.0058	0.013447083	f__Comamonadaceae
0.0058	0.013447083	g__Carnobacterium
0.0058	0.013447083	f__Saprospiraceae
0.0058	0.013447083	g__Lachnospiraceae_NK4A136_group
0.0058	0.013447083	f__Microbacteriaceae
0.0058	0.013447083	g__Iamia
0.0058	0.013447083	f__BIrii41
0.006	0.013844262	k__Bacteria
0.006	0.013844262	f__env.OPS_17
0.006	0.013844262	g__Bdellovibrio
0.006	0.013844262	g__Arcobacter
0.006	0.013844262	o__Corynebacteriales
0.006	0.013844262	o__Myxococcales
0.006	0.013844262	f__BIrii41
0.0062	0.014257046	g__Ruminiclostridium_6
0.0062	0.014257046	p__Bacteroidetes
0.0062	0.014257046	o__Myxococcales
0.0062	0.014257046	o__Rhizobiales
0.0062	0.014257046	c__Alphaproteobacteria
0.0066	0.015125373	o__Acidimicrobiales
0.0066	0.015125373	f__Sphingobacteriaceae
0.0066	0.015125373	f__Planctomycetaceae
0.0066	0.015125373	f__Archangiaceae
0.0066	0.015125373	f__Bacteroidales_S24-7_group
0.0068	0.015541543	c__Elusimicrobia
0.0068	0.015541543	g__Actinoplanes
0.0068	0.015541543	g__Acetobacteroides
0.0068	0.015541543	f__Planctomycetaceae
0.007	0.015955466	g__Polymorphobacter
0.007	0.015955466	f__Saprospiraceae
0.007	0.015955466	o__Rhizobiales
0.007	0.015955466	o__Solirubrobacterales
0.0072	0.016345161	o__Solirubrobacterales
0.0072	0.016345161	g__Undibacterium
0.0072	0.016345161	f__Saprospiraceae
0.0072	0.016345161	f__Bacteroidales_S24-7_group
0.0072	0.016345161	o__Bacillales
0.0072	0.016345161	f__Ruminococcaceae
0.0074	0.016731727	f__Clostridiales_vadinBB60_group
0.0074	0.016731727	f__Flavobacteriaceae
0.0074	0.016731727	f__Rhizobiaceae
0.0074	0.016731727	o__Bacillales
0.0074	0.016731727	g__Alistipes
0.0074	0.016731727	g__Alistipes
0.0076	0.017126618	g__Candidatus_Endomicrobium
0.0076	0.017126618	g__Morganella
0.0076	0.017126618	o__Myxococcales
0.0076	0.017126618	g__Bacteroides
0.0076	0.017126618	f__Hyphomicrobiaceae
0.0078	0.0175656	f__Cytophagaceae
0.008	0.017992011	g__Peptoniphilus
0.008	0.017992011	g__Undibacterium
0.0082	0.018392829	f__Planctomycetaceae
0.0082	0.018392829	g__Acidibacter
0.0082	0.018392829	o__Burkholderiales
0.0082	0.018392829	c__Betaproteobacteria
0.0084	0.018803976	g__Tyzzerella_3
0.0084	0.018803976	o__Bacteroidales
0.0084	0.018803976	o__Bacillales
0.0086	0.019213492	f__Lachnospiraceae
0.0086	0.019213492	g__Bacteroides
0.0086	0.019213492	f__Bacillaceae
0.0088	0.019647323	k__Bacteria
0.009	0.02005409	g__Tyzzerella_3
0.009	0.02005409	o__Bacillales
0.009	0.02005409	f__Veillonellaceae
0.0092	0.020486223	f__Bacillaceae
0.0096	0.021362846	g__Derxia
0.0098	0.021793548	g__Flavobacterium
0.01	0.022223684	g__Caproiciproducens
0.0102	0.022638371	o__Acidimicrobiales
0.0102	0.022638371	f__DA101_soil_group
0.0104	0.023021756	f__Saprospiraceae
0.0104	0.023021756	g__Actinoplanes
0.0104	0.023021756	f__Family_XIII
0.0104	0.023021756	g__Spiroplasma
0.0106	0.023449116	g__Alistipes
0.0108	0.023860301	g__Ferruginibacter
0.0108	0.023860301	f__Bacillaceae
0.011	0.024191406	f__Bacteroidales_S24-7_group
0.011	0.024191406	g__Ignatzschineria
0.011	0.024191406	g__Acidibacter
0.011	0.024191406	g__Hymenobacter
0.011	0.024191406	g__Leeia
0.011	0.024191406	f__Lachnospiraceae
0.011	0.024191406	o__Micrococcales
0.0112	0.024567273	g__Polymorphobacter
0.0112	0.024567273	f__KD3-93
0.0112	0.024567273	g__Myroides
0.0112	0.024567273	g__Ferruginibacter
0.0114	0.024957356	g__Roseiarcus
0.0114	0.024957356	f__MNG7
0.0114	0.024957356	f__Family_XIII
0.0116	0.02536233	g__Dysgonomonas
0.0116	0.02536233	f__Hyphomicrobiaceae
0.0118	0.025782924	g__Acinetobacter
0.012	0.026084942	f__Family_XI
0.012	0.026084942	g__Erysipelothrix
0.012	0.026084942	f__Holophagaceae
0.012	0.026084942	f__Chitinophagaceae
0.012	0.026084942	g__Clostridium_sensu_stricto_2
0.012	0.026084942	o__Bacteroidales
0.012	0.026084942	c__Alphaproteobacteria
0.012	0.026084942	f__BIrii41
0.0122	0.026468593	f__Sphingomonadaceae
0.0122	0.026468593	f__Comamonadaceae
0.0122	0.026468593	g__Acinetobacter
0.0124	0.026833568	g__Erysipelatoclostridium
0.0124	0.026833568	g__Alloprevotella
0.0124	0.026833568	o__Micrococcales
0.0124	0.026833568	g__Ruminococcaceae_UCG-014
0.0126	0.02717931	g__Peptococcus
0.0126	0.02717931	f__Sphingobacteriaceae
0.0126	0.02717931	f__Hyphomicrobiaceae
0.0126	0.02717931	f__Bacteroidales_S24-7_group
0.0126	0.02717931	f__Ruminococcaceae
0.0128	0.027540382	f__Microbacteriaceae
0.0128	0.027540382	g__Tepidanaerobacter
0.0128	0.027540382	g__Rs-D38_termite_group
0.0128	0.027540382	f__Pseudonocardiaceae
0.013	0.027846544	g__Rikenella
0.013	0.027846544	f__Lachnospiraceae
0.013	0.027846544	g__Arenimonas
0.013	0.027846544	f__Acidaminococcaceae
0.013	0.027846544	f__Staphylococcaceae
0.013	0.027846544	g__Bdellovibrio
0.013	0.027846544	f__Rhizobiaceae
0.0132	0.028239139	g__Ruminococcaceae_UCG-009
0.0132	0.028239139	f__Ruminococcaceae
0.0134	0.028648861	f__Hyphomicrobiaceae
0.0136	0.029058065	f__Ruminococcaceae
0.0138	0.029429545	g__Haliangium
0.0138	0.029429545	g__Tyzzerella_3
0.0138	0.029429545	f__Rikenellaceae
0.014	0.029799622	g__Barnesiella
0.014	0.029799622	f__Saprospiraceae
0.014	0.029799622	f__Comamonadaceae
0.0142	0.030111488	o__Solirubrobacterales
0.0142	0.030111488	o__Cytophagales
0.0142	0.030111488	f__Planctomycetaceae
0.0142	0.030111488	k__Bacteria
0.0142	0.030111488	f__Saprospiraceae
0.0142	0.030111488	o__Solirubrobacterales
0.0144	0.03044005	f__Verrucomicrobiaceae
0.0144	0.03044005	g__Candidatus_Hepatoplasma
0.0144	0.03044005	g__Spiroplasma
0.0144	0.03044005	f__Verrucomicrobiaceae
0.0144	0.03044005	f__Planctomycetaceae
0.0146	0.030804997	g__Spiroplasma
0.0146	0.030804997	g__Thermovum
0.0146	0.030804997	f__Alcaligenaceae
0.0148	0.031207491	g__Bacteroides
0.015	0.031570093	f__Porphyromonadaceae
0.015	0.031570093	f__Family_XIII
0.015	0.031570093	k__Bacteria
0.0152	0.031931343	g__Flavobacterium
0.0152	0.031931343	g__Lactobacillus
0.0152	0.031931343	k__Bacteria
0.0156	0.032751274	p__Firmicutes
0.0158	0.033109429	f__Bacteroidales_S24-7_group
0.0158	0.033109429	k__Bacteria
0.0158	0.033109429	k__Bacteria
0.016	0.03350775	g__Candidatus_Endomicrobium
0.0164	0.034281683	g__Ruminococcaceae_UCG-014
0.0164	0.034281683	f__Archangiaceae
0.0164	0.034281683	o__Clostridiales
0.0166	0.034678293	f__Bacteroidales_S24-7_group
0.0168	0.035031111	o__Rhizobiales
0.0168	0.035031111	g__Undibacterium
0.0168	0.035031111	g__Acinetobacter
0.0172	0.03584306	f__Family_XIII
0.0174	0.036215157	o__Rhizobiales
0.0174	0.036215157	f__Archangiaceae
0.0176	0.036608867	p__Firmicutes
0.018	0.037394834	g__Bacteroides
0.018	0.037394834	o__Rhizobiales
0.0188	0.038984899	g__Ruminiclostridium_5
0.0188	0.038984899	f__Neisseriaceae
0.0188	0.038984899	f__Verrucomicrobiaceae
0.019	0.039327206	f__Lachnospiraceae
0.019	0.039327206	f__Bacteroidales_S24-7_group
0.019	0.039327206	f__Lachnospiraceae
0.0192	0.03971684	g__Megasphaera
0.0194	0.040105998	g__Rikenellaceae_RC9_gut_group
0.02	0.041295844	f__Lachnospiraceae
0.02	0.041295844	g__Alloprevotella
0.0202	0.041683323	f__Saprospiraceae
0.0204	0.04207033	g__Tyzzerella_3
0.0206	0.042456864	f__Hyphomicrobiaceae
0.0208	0.042790743	f__Planctomycetaceae
0.0208	0.042790743	g__Turicibacter
0.0208	0.042790743	g__Clostridium_sensu_stricto_9
0.0212	0.043587097	f__Comamonadaceae
0.0218	0.04471184	f__Staphylococcaceae
0.0218	0.04471184	f__Bacteroidales_S24-7_group
0.0218	0.04471184	f__Xanthomonadaceae
0.0218	0.04471184	o__Chthoniobacterales
0.022	0.04509466	k__Bacteria
0.0222	0.045477016	f__Rhodobacteraceae
0.0224	0.045858909	f__Planctomycetaceae
0.023	0.047030266	g__Lachnospiraceae_NK4A136_group
0.023	0.047030266	g__Nocardiopsis
0.0232	0.047381862	k__Bacteria
0.0232	0.047381862	f__Bradyrhizobiaceae
0.0236	0.048169668	f__Rhodobacteraceae
0.0238	0.048548551	o__Cytophagales
0.024	0.048897467	f__Planctomycetaceae
0.024	0.048897467	f__Planctomycetaceae
0.0242	0.049215894	g__Clostridium_sensu_stricto_1
0.0242	0.049215894	g__Dysgonomonas
0.0242	0.049215894	g__Wolbachia
0.0244	0.04959278	g__Erysipelothrix
0.0246	0.049939183	f__Family_XI
0.0246	0.049939183	f__Saprospiraceae
