# Supplementary material for: Gut Microbial Composition of Pacific Salmonids Differs across Oregon River Basins and Hatchery Ancestry
Source: Microorganisms. 2022 Apr 29;10(5):933. doi: 10.3390/microorganisms10050933 (PMC9144809; doi:10.3390/microorganisms10050933)
Supplement: Supplementary file 1 [file microorganisms-10-00933-s001.zip › Supplementary_Files/TableS4.csv]

Raw P Value	FDR	Taxon
0	0	c__Actinobacteria
0	0	c__Actinobacteria
0	0	f__Bacillaceae
0	0	f__Bacillaceae
0	0	o__Bacillales
0	0	f__Bacillaceae
0	0	o__Bacillales
0	0	f__Family_XI
0	0	f__Bacillaceae
0	0	f__Bacillaceae
0	0	f__Ruminococcaceae
0	0	f__Prevotellaceae
0	0	f__Clostridiaceae_1
0	0	f__Clostridiaceae_1
0	0	f__Clostridiaceae_1
0	0	f__Clostridiaceae_1
0	0	f__Clostridiaceae_1
0	0	f__Clostridiaceae_1
0	0	g__Cerasibacillus
0	0	g__Tepidimicrobium
0	0	f__Clostridiaceae_1
0	0	f__Clostridiaceae_1
0	0	f__Ruminococcaceae
0	0	f__Ruminococcaceae
0	0	f__Marinilabiaceae
0	0	f__Rhodobacteraceae
0	0	g__Clostridium_sensu_stricto_1
0	0	f__Clostridiaceae_1
0	0	f__Clostridiaceae_1
0	0	g__Clostridium_sensu_stricto_1
0	0	f__Staphylococcaceae
0	0	g__Peptoniphilus
0	0	g__Peptoniphilus
0	0	g__Peptoniphilus
0	0	g__Peptoniphilus
0	0	g__Faecalibacterium
0	0	f__Ruminococcaceae
0	0	f__Ruminococcaceae
0	0	g__Cerasibacillus
0	0	f__Ruminococcaceae
0	0	f__Ruminococcaceae
0	0	g__Clostridium_sensu_stricto_7
0	0	f__Family_XI
0	0	f__Ruminococcaceae
0	0	g__Ignatzschineria
0	0	g__Ignatzschineria
0	0	g__Ignatzschineria
0	0	g__Mucinivorans
0	0	o__Bacillales
0	0	f__Staphylococcaceae
0	0	p__Firmicutes
0	0	p__Firmicutes
0	0	p__Firmicutes
0	0	p__Firmicutes
0	0	p__Firmicutes
0	0	p__Firmicutes
0	0	f__Planococcaceae
0	0	f__Clostridiaceae_1
0	0	f__Clostridiaceae_1
0	0	f__Clostridiaceae_1
0	0	g__Clostridium_sensu_stricto_1
0	0	f__Clostridiaceae_1
0	0	g__Bacteroides
0	0	g__Desulfovibrio
0	0	g__Desulfovibrio
0	0	g__Desulfovibrio
0	0	f__Planococcaceae
0	0	f__Family_XI
0	0	o__Clostridiales
0	0	o__Bacillales
0	0	f__Peptostreptococcaceae
0	0	f__Peptostreptococcaceae
0	0	g__Paeniclostridium
0	0	g__Paeniclostridium
0	0	f__Flavobacteriaceae
0	0	o__Legionellales
0	0	g__Rickettsiella
0	0	f__Acidaminococcaceae
0	0	f__Acidaminococcaceae
0	0	f__Bacteroidales_S24-7_group
0	0	g__Peptostreptococcus
0	0	g__Peptostreptococcus
0	0	g__Peptostreptococcus
0	0	g__Peptostreptococcus
0	0	g__Peptostreptococcus
0	0	g__Peptostreptococcus
0	0	f__Peptostreptococcaceae
0	0	g__Lachnospiraceae_NK4A136_group
0	0	g__Lachnospiraceae_NK4A136_group
0	0	f__Verrucomicrobiaceae
0	0	o__Selenomonadales
0	0	f__Prevotellaceae
0	0	g__Anaerosalibacter
0	0	f__Lachnospiraceae
0	0	f__Family_XI
0	0	f__Family_XI
0	0	g__Peptoniphilus
0	0	g__Peptoniphilus
0	0	g__Peptoniphilus
0	0	g__Peptoniphilus
0	0	g__Peptoniphilus
0	0	f__Veillonellaceae
0	0	f__Veillonellaceae
0	0	f__Veillonellaceae
0	0	g__Prevotellaceae_UCG-001
0	0	f__Prevotellaceae
0	0	f__Rhodobacteraceae
0	0	g__Gallicola
0	0	g__Gallicola
0	0	f__Family_XI
0	0	f__Family_XI
0	0	g__Gallicola
0	0	f__Bacteroidales_S24-7_group
0	0	f__Bacteroidales_S24-7_group
0	0	f__Bacteroidales_S24-7_group
0	0	f__Lachnospiraceae
0	0	g__Erysipelatoclostridium
0	0	f__Veillonellaceae
0	0	f__Veillonellaceae
0	0	f__Veillonellaceae
0	0	f__Veillonellaceae
0	0	g__Alistipes
0	0	g__Streptococcus
0	0	g__Ureibacillus
0	0	g__Ureibacillus
0	0	o__Lactobacillales
0	0	o__Lactobacillales
0	0	o__Lactobacillales
0	0	o__Lactobacillales
0	0	g__Tissierella
0	0	g__Tissierella
0	0	g__Tissierella
0	0	k__Bacteria
0	0	f__Veillonellaceae
0	0	g__Megamonas
0	0	f__Veillonellaceae
0	0	f__Veillonellaceae
0	0	g__Megamonas
0	0	f__Veillonellaceae
0	0	g__Lactobacillus
0	0	g__Bacteroides
0	0	g__Bacteroides
0	0	g__Bacteroides
0	0	k__Bacteria
0	0	o__Lactobacillales
0	0	o__Lactobacillales
0	0	g__Vagococcus
0	0	g__Vagococcus
0	0	g__Vagococcus
0	0	o__Clostridiales
0	0	o__Clostridiales
0	0	f__Erysipelotrichaceae
0	0	f__Erysipelotrichaceae
0	0	f__Erysipelotrichaceae
0	0	f__Erysipelotrichaceae
0	0	g__Anaerovibrio
0	0	o__Lactobacillales
0	0	g__Lactobacillus
0	0	g__Lactobacillus
0	0	g__Lactobacillus
0	0	g__Fusobacterium
0	0	g__Hafnia-Obesumbacterium
0	0	g__Proteus
0	0	g__Tepidimicrobium
0	0	g__Bifidobacterium
0	0	c__Actinobacteria
0	0	c__Actinobacteria
0	0	c__Actinobacteria
0	0	g__Bifidobacterium
0	0	g__Bifidobacterium
0	0	f__Bacillaceae
0	0	f__Bacillaceae
0	0	g__Sinibacillus
0	0	f__Erysipelotrichaceae
0	0	g__Bacteroides
0	0	f__Lachnospiraceae
0	0	f__Lachnospiraceae
0	0	g__Lachnospiraceae_NK4A136_group
0	0	g__Lachnospiraceae_NK4A136_group
0	0	g__Sutterella
0	0	f__Xanthomonadaceae
0	0	f__Family_XI
0	0	f__Rhodobacteraceae
0	0	f__Planococcaceae
0	0	f__Planococcaceae
0	0	g__Peptoniphilus
0	0	f__Peptostreptococcaceae
0	0	g__Peptoniphilus
0	0	f__Peptostreptococcaceae
0	0	f__Family_XI
0	0	f__Family_XI
0	0	f__Family_XI
0	0	f__Family_XI
0	0	g__Tepidimicrobium
0	0	g__Anaerosalibacter
0	0	f__Planococcaceae
0	0	f__Planococcaceae
0	0	g__Bacteroides
0	0	g__Bacteroides
0	0	f__Lachnospiraceae
0	0	f__Lachnospiraceae
0	0	f__Lachnospiraceae
0	0	f__Lachnospiraceae
0	0	f__Lachnospiraceae
0	0	f__Streptococcaceae
0	0	g__Streptococcus
0	0	g__Streptococcus
0	0	f__Veillonellaceae
0	0	f__Veillonellaceae
0	0	f__Erysipelotrichaceae
0	0	f__Erysipelotrichaceae
0	0	f__Xanthomonadaceae
0	0	f__Rhodobacteraceae
0	0	f__Rhodobacteraceae
0	0	f__Rhodobacteraceae
0	0	f__Rhodobacteraceae
0	0	f__Rhodobacteraceae
0	0	f__Rhodobacteraceae
0	0	f__Rhodobacteraceae
0	0	f__Lachnospiraceae
0	0	f__Lachnospiraceae
0	0	f__Bacillaceae
0	0	g__Pseudogracilibacillus
0	0	f__Bacillaceae
0	0	f__Bacillaceae
0	0	f__Bacillaceae
0	0	f__Bacillaceae
0	0	f__Bacillaceae
0	0	f__Bacillaceae
0	0	f__Bacillaceae
0	0	g__Bacteroides
0	0	g__Bacteroides
0	0	g__Erysipelatoclostridium
0	0	o__Clostridiales
0	0	g__Lactobacillus
0	0	f__Oligoflexaceae
0	0	g__Marinifilum
0	0	g__Marinifilum
0	0	g__Marinifilum
0	0	p__Bacteroidetes
0	0	f__Enterobacteriaceae
0	0	f__Bacillaceae
0	0	f__Peptostreptococcaceae
0	0	g__Paraclostridium
0	0	f__Bacillaceae
0	0	f__Bacillaceae
0	0	f__Bacillaceae
0	0	g__Pseudogracilibacillus
0	0	g__Bacteroides
0	0	g__Bacteroides
0	0	f__Clostridiaceae_1
0	0	k__Bacteria
0	0	g__Lachnospiraceae_NC2004_group
0	0	g__Cerasibacillus
0	0	o__Bacillales
0	0	o__Bacillales
0	0	o__Bacillales
0	0	f__Family_XI
0	0	f__Ruminococcaceae
0	0	f__Ruminococcaceae
0	0	f__Ruminococcaceae
0	0	g__Faecalibacterium
0	0	k__Bacteria
0	0	g__Hathewaya
0	0	g__Clostridium_sensu_stricto_7
0	0	g__Clostridium_sensu_stricto_7
2.00E-04	0.002144762	g__Peptoniphilus
2.00E-04	0.002144762	f__Prevotellaceae
2.00E-04	0.002144762	g__Bacteroides
2.00E-04	0.002144762	g__Bacteroides
2.00E-04	0.002144762	g__Methylotenera
2.00E-04	0.002144762	f__Ruminococcaceae
2.00E-04	0.002144762	g__Novosphingobium
2.00E-04	0.002144762	f__Flavobacteriaceae
2.00E-04	0.002144762	f__Flavobacteriaceae
2.00E-04	0.002144762	g__Alistipes
2.00E-04	0.002144762	p__Firmicutes
2.00E-04	0.002144762	g__Mucinivorans
2.00E-04	0.002144762	o__Lactobacillales
2.00E-04	0.002144762	g__Rickettsiella
2.00E-04	0.002144762	g__Desulfovibrio
2.00E-04	0.002144762	g__Prevotellaceae_UCG-001
2.00E-04	0.002144762	f__Prevotellaceae
2.00E-04	0.002144762	f__Pseudomonadaceae
2.00E-04	0.002144762	f__Prevotellaceae
2.00E-04	0.002144762	g__Tepidimicrobium
2.00E-04	0.002144762	f__Lachnospiraceae
2.00E-04	0.002144762	k__Bacteria
2.00E-04	0.002144762	f__Lachnospiraceae
2.00E-04	0.002144762	f__Bacteroidales_S24-7_group
2.00E-04	0.002144762	g__Mucinivorans
2.00E-04	0.002144762	f__Flavobacteriaceae
2.00E-04	0.002144762	g__Bacteroides
2.00E-04	0.002144762	f__Flavobacteriaceae
2.00E-04	0.002144762	g__Tepidimicrobium
2.00E-04	0.002144762	g__Lachnospiraceae_NC2004_group
2.00E-04	0.002144762	g__Fusobacterium
2.00E-04	0.002144762	g__Rickettsiella
2.00E-04	0.002144762	f__Lachnospiraceae
2.00E-04	0.002144762	f__Bacillaceae
2.00E-04	0.002144762	g__Alistipes
2.00E-04	0.002144762	f__Rhodobacteraceae
2.00E-04	0.002144762	c__Actinobacteria
2.00E-04	0.002144762	f__Lachnospiraceae
2.00E-04	0.002144762	f__Lachnospiraceae
2.00E-04	0.002144762	f__Bacillaceae
2.00E-04	0.002144762	f__Oligoflexaceae
2.00E-04	0.002144762	c__Actinobacteria
2.00E-04	0.002144762	g__Subdoligranulum
2.00E-04	0.002144762	f__Lachnospiraceae
2.00E-04	0.002144762	f__Family_XI
2.00E-04	0.002144762	f__Family_XI
2.00E-04	0.002144762	f__Clostridiaceae_1
2.00E-04	0.002144762	g__Hathewaya
2.00E-04	0.002144762	g__Shewanella
4.00E-04	0.003882759	f__Pseudomonadaceae
4.00E-04	0.003882759	f__Pseudomonadaceae
4.00E-04	0.003882759	f__Clostridiaceae_1
4.00E-04	0.003882759	f__Planctomycetaceae
4.00E-04	0.003882759	g__Joostella
4.00E-04	0.003882759	g__Clostridium_sensu_stricto_7
4.00E-04	0.003882759	f__Flavobacteriaceae
4.00E-04	0.003882759	f__Flavobacteriaceae
4.00E-04	0.003882759	g__Iodobacter
4.00E-04	0.003882759	g__Leeia
4.00E-04	0.003882759	g__Leeia
4.00E-04	0.003882759	f__Acidaminococcaceae
4.00E-04	0.003882759	f__Bacteroidales_S24-7_group
4.00E-04	0.003882759	f__Bacteroidales_S24-7_group
4.00E-04	0.003882759	k__Bacteria
4.00E-04	0.003882759	g__Alistipes
4.00E-04	0.003882759	g__Dialister
4.00E-04	0.003882759	p__Verrucomicrobia
4.00E-04	0.003882759	p__Verrucomicrobia
4.00E-04	0.003882759	g__Fusobacterium
4.00E-04	0.003882759	g__Candidatus_Hepatincola
4.00E-04	0.003882759	f__Family_XI
4.00E-04	0.003882759	f__Lachnospiraceae
4.00E-04	0.003882759	o__Bacillales
4.00E-04	0.003882759	o__Bacillales
4.00E-04	0.003882759	f__Lachnospiraceae
4.00E-04	0.003882759	f__Lachnospiraceae
4.00E-04	0.003882759	o__Chthoniobacterales
4.00E-04	0.003882759	f__Bacillaceae
4.00E-04	0.003882759	c__Actinobacteria
4.00E-04	0.003882759	o__Chthoniobacterales
4.00E-04	0.003882759	f__Bacillaceae
4.00E-04	0.003882759	g__Lachnospiraceae_NK4A136_group
6.00E-04	0.005463073	f__Clostridiaceae_1
6.00E-04	0.005463073	f__Flavobacteriaceae
6.00E-04	0.005463073	f__Bacteroidales_S24-7_group
6.00E-04	0.005463073	g__Mucinivorans
6.00E-04	0.005463073	o__Legionellales
6.00E-04	0.005463073	g__Mucinivorans
6.00E-04	0.005463073	g__Citrobacter
6.00E-04	0.005463073	k__Bacteria
6.00E-04	0.005463073	g__Holdemania
6.00E-04	0.005463073	f__Bacteroidales_S24-7_group
6.00E-04	0.005463073	f__Acidaminococcaceae
6.00E-04	0.005463073	f__Bacteroidales_S24-7_group
6.00E-04	0.005463073	f__Bacteroidales_S24-7_group
6.00E-04	0.005463073	g__Iodobacter
6.00E-04	0.005463073	g__Pleurocapsa
6.00E-04	0.005463073	g__Cetobacterium
6.00E-04	0.005463073	g__Bacteroides
6.00E-04	0.005463073	f__Lachnospiraceae
6.00E-04	0.005463073	g__Mucinivorans
6.00E-04	0.005463073	k__Bacteria
6.00E-04	0.005463073	g__Lactobacillus
6.00E-04	0.005463073	g__Alistipes
6.00E-04	0.005463073	f__Clostridiaceae_1
8.00E-04	0.007055875	f__Bacteroidales_S24-7_group
8.00E-04	0.007055875	g__Desulfovibrio
8.00E-04	0.007055875	f__Chitinophagaceae
8.00E-04	0.007055875	f__Family_XI
8.00E-04	0.007055875	f__Neisseriaceae
8.00E-04	0.007055875	g__Lactobacillus
8.00E-04	0.007055875	g__Bacteroides
8.00E-04	0.007055875	f__Lachnospiraceae
8.00E-04	0.007055875	f__Hyphomicrobiaceae
8.00E-04	0.007055875	f__Lachnospiraceae
8.00E-04	0.007055875	f__Alcaligenaceae
8.00E-04	0.007055875	g__Erysipelatoclostridium
0.001	0.008508816	f__Bacteroidales_S24-7_group
0.001	0.008508816	f__Bacteroidales_S24-7_group
0.001	0.008508816	p__Firmicutes
0.001	0.008508816	c__Gammaproteobacteria
0.001	0.008508816	g__Leeia
0.001	0.008508816	f__Bacteroidales_S24-7_group
0.001	0.008508816	f__Bacteroidales_S24-7_group
0.001	0.008508816	g__Bacteroides
0.001	0.008508816	g__Lachnospiraceae_NC2004_group
0.001	0.008508816	p__Verrucomicrobia
0.001	0.008508816	g__Bacteroides
0.001	0.008508816	g__Desulfovibrio
0.001	0.008508816	f__Lachnospiraceae
0.001	0.008508816	f__Ruminococcaceae
0.0012	0.009791304	f__Planctomycetaceae
0.0012	0.009791304	f__Clostridiaceae_1
0.0012	0.009791304	f__Bacteroidales_S24-7_group
0.0012	0.009791304	f__Bacteroidales_S24-7_group
0.0012	0.009791304	f__Bacteroidales_S24-7_group
0.0012	0.009791304	f__Lachnospiraceae
0.0012	0.009791304	o__Rhizobiales
0.0012	0.009791304	f__Rhizobiaceae
0.0012	0.009791304	f__Lachnospiraceae
0.0012	0.009791304	o__Chthoniobacterales
0.0012	0.009791304	f__Lachnospiraceae
0.0012	0.009791304	g__Pleurocapsa
0.0012	0.009791304	f__Bacillaceae
0.0012	0.009791304	f__Family_XI
0.0012	0.009791304	f__Family_XI
0.0012	0.009791304	f__Comamonadaceae
0.0012	0.009791304	g__Shewanella
0.0014	0.011153774	g__Psychrobacter
0.0014	0.011153774	f__Ruminococcaceae
0.0014	0.011153774	g__Candidatus_Hepatincola
0.0014	0.011153774	f__Lachnospiraceae
0.0014	0.011153774	p__Verrucomicrobia
0.0014	0.011153774	g__Bacteroides
0.0014	0.011153774	g__Sporosarcina
0.0014	0.011153774	p__Firmicutes
0.0014	0.011153774	g__Helicobacter
0.0014	0.011153774	f__Comamonadaceae
0.0016	0.012283636	g__Propionivibrio
0.0016	0.012283636	c__Cyanobacteria
0.0016	0.012283636	f__Bacteroidales_S24-7_group
0.0016	0.012283636	f__Bacteroidales_S24-7_group
0.0016	0.012283636	f__Bacteroidales_S24-7_group
0.0016	0.012283636	g__Prevotellaceae_UCG-001
0.0016	0.012283636	g__Lactobacillus
0.0016	0.012283636	g__Lactobacillus
0.0016	0.012283636	f__Erysipelotrichaceae
0.0016	0.012283636	g__Wolbachia
0.0016	0.012283636	f__Ruminococcaceae
0.0016	0.012283636	f__Chitinophagaceae
0.0016	0.012283636	f__Alcaligenaceae
0.0016	0.012283636	g__Paenalcaligenes
0.0016	0.012283636	f__Erysipelotrichaceae
0.0016	0.012283636	f__Nocardioidaceae
0.0018	0.013602685	g__Caproiciproducens
0.0018	0.013602685	f__Family_XI
0.0018	0.013602685	g__Zymophilus
0.0018	0.013602685	g__Iodobacter
0.0018	0.013602685	o__Rhizobiales
0.0018	0.013602685	c__Cyanobacteria
0.0018	0.013602685	f__Family_XIII
0.002	0.014848352	f__Comamonadaceae
0.002	0.014848352	f__Hyphomicrobiaceae
0.002	0.014848352	f__Chitinophagaceae
0.002	0.014848352	o__Lactobacillales
0.002	0.014848352	g__Anaerotruncus
0.002	0.014848352	g__Pleurocapsa
0.002	0.014848352	f__Bacillaceae
0.002	0.014848352	f__Comamonadaceae
0.0022	0.01619085	f__Comamonadaceae
0.0022	0.01619085	f__Bacteroidales_S24-7_group
0.0022	0.01619085	f__Neisseriaceae
0.0022	0.01619085	f__Lachnospiraceae
0.0024	0.017472414	f__Clostridiaceae_1
0.0024	0.017472414	g__Mucinivorans
0.0024	0.017472414	g__Bacteroides
0.0024	0.017472414	f__Hyphomicrobiaceae
0.0024	0.017472414	f__Oxalobacteraceae
0.0026	0.018647134	g__Ignatzschineria
0.0026	0.018647134	g__Lactobacillus
0.0026	0.018647134	c__Cyanobacteria
0.0026	0.018647134	f__Lachnospiraceae
0.0026	0.018647134	o__Lactobacillales
0.0026	0.018647134	f__Family_XI
0.0026	0.018647134	f__Hyphomicrobiaceae
0.0028	0.019746138	g__Clostridium_sensu_stricto_7
0.0028	0.019746138	f__Rikenellaceae
0.0028	0.019746138	f__Ruminococcaceae
0.0028	0.019746138	f__Pseudomonadaceae
0.0028	0.019746138	f__Neisseriaceae
0.0028	0.019746138	f__Erysipelotrichaceae
0.0028	0.019746138	c__Actinobacteria
0.0028	0.019746138	g__Buchnera
0.003	0.020851852	g__Ignatzschineria
0.003	0.020851852	f__Hyphomicrobiaceae
0.003	0.020851852	f__Ruminococcaceae
0.003	0.020851852	f__Planctomycetaceae
0.003	0.020851852	f__Bacteroidales_S24-7_group
0.003	0.020851852	c__Gammaproteobacteria
0.003	0.020851852	g__Desulfovibrio
0.0032	0.022060408	f__Enterobacteriaceae
0.0032	0.022060408	f__Chitinophagaceae
0.0032	0.022060408	g__Peptoniphilus
0.0032	0.022060408	f__Erysipelotrichaceae
0.0034	0.023202424	g__Psychrobacter
0.0034	0.023202424	f__Bacteroidales_S24-7_group
0.0034	0.023202424	f__Rickettsiaceae
0.0034	0.023202424	f__Family_XI
0.0034	0.023202424	f__Rikenellaceae
0.0036	0.023751563	g__Candidatus_Bacilloplasma
0.0036	0.023751563	f__Comamonadaceae
0.0036	0.023751563	g__Novosphingobium
0.0036	0.023751563	f__Bacteroidales_S24-7_group
0.0036	0.023751563	f__Anaplasmataceae
0.0036	0.023751563	f__Neisseriaceae
0.0036	0.023751563	o__Rhizobiales
0.0036	0.023751563	o__Bacillales
0.0036	0.023751563	g__Wolbachia
0.0036	0.023751563	c__Cyanobacteria
0.0036	0.023751563	o__Bacillales
0.0036	0.023751563	g__Candidatus_Hepatincola
0.0036	0.023751563	f__Bacteroidales_S24-7_group
0.0036	0.023751563	o__Bacteroidales
0.0036	0.023751563	g__Helicobacter
0.0036	0.023751563	f__Family_XI
0.0036	0.023751563	f__Comamonadaceae
0.0038	0.024543786	g__Methylotenera
0.0038	0.024543786	k__Bacteria
0.0038	0.024543786	k__Bacteria
0.0038	0.024543786	k__Bacteria
0.0038	0.024543786	g__Prevotellaceae_UCG-001
0.0038	0.024543786	g__Alloprevotella
0.0038	0.024543786	g__Pleurocapsa
0.0038	0.024543786	g__Dialister
0.0038	0.024543786	o__Bacillales
0.0038	0.024543786	g__Erysipelatoclostridium
0.0038	0.024543786	g__Shewanella
0.004	0.025446328	c__Cyanobacteria
0.004	0.025446328	f__Comamonadaceae
0.004	0.025446328	f__Pseudomonadaceae
0.004	0.025446328	f__Bacteroidales_S24-7_group
0.004	0.025446328	o__Clostridiales
0.004	0.025446328	f__Chitinophagaceae
0.004	0.025446328	g__Propionivibrio
0.004	0.025446328	f__Comamonadaceae
0.0042	0.026420112	f__Bacteroidales_S24-7_group
0.0042	0.026420112	g__Lactobacillus
0.0042	0.026420112	g__Aeromonas
0.0042	0.026420112	g__Vagococcus
0.0042	0.026420112	f__Oligoflexaceae
0.0042	0.026420112	g__Buchnera
0.0044	0.027073224	g__Cetobacterium
0.0044	0.027073224	f__Comamonadaceae
0.0044	0.027073224	f__Bacteroidales_S24-7_group
0.0044	0.027073224	f__Hyphomicrobiaceae
0.0044	0.027073224	g__Clostridium_sensu_stricto_1
0.0044	0.027073224	f__Neisseriaceae
0.0044	0.027073224	g__Leeia
0.0044	0.027073224	g__Lactobacillus
0.0044	0.027073224	g__Lactobacillus
0.0044	0.027073224	g__Buchnera
0.0044	0.027073224	f__DA101_soil_group
0.0044	0.027073224	f__Bacillaceae
0.0046	0.028099096	f__Cytophagaceae
0.0046	0.028099096	f__Pseudomonadaceae
0.0046	0.028099096	g__Tepidimicrobium
0.0046	0.028099096	f__Microbacteriaceae
0.0048	0.029006082	f__FamilyI
0.0048	0.029006082	f__Comamonadaceae
0.0048	0.029006082	g__Bacteroides
0.0048	0.029006082	g__Wolbachia
0.0048	0.029006082	g__Pseudomonas
0.0048	0.029006082	f__Rikenellaceae
0.005	0.02978836	f__Ruminococcaceae
0.005	0.02978836	f__Bacteroidales_S24-7_group
0.005	0.02978836	g__Leeia
0.005	0.02978836	g__Fusobacterium
0.005	0.02978836	f__Bacteroidales_S24-7_group
0.005	0.02978836	g__Propionivibrio
0.005	0.02978836	f__Lachnospiraceae
0.005	0.02978836	f__Comamonadaceae
0.0052	0.030816842	f__FamilyI
0.0052	0.030816842	f__Ruminococcaceae
0.0052	0.030816842	o__Bacillales
0.0054	0.031834555	f__FamilyI
0.0054	0.031834555	g__Methylotenera
0.0054	0.031834555	g__Chamaesiphon
0.0056	0.032728028	f__Bacteroidales_S24-7_group
0.0056	0.032728028	k__Bacteria
0.0056	0.032728028	g__Ruminococcaceae_UCG-009
0.0056	0.032728028	k__Bacteria
0.0056	0.032728028	g__Peptococcus
0.0058	0.033663918	f__Rickettsiaceae
0.0058	0.033663918	f__Lachnospiraceae
0.0058	0.033663918	f__Lachnospiraceae
0.0058	0.033663918	g__Fusobacterium
0.006	0.034469388	f__Ruminococcaceae
0.006	0.034469388	g__Lachnospiraceae_FCS020_group
0.006	0.034469388	k__Bacteria
0.006	0.034469388	f__Bacteroidales_S24-7_group
0.006	0.034469388	f__Bacillaceae
0.006	0.034469388	g__Bacteroides
0.0062	0.035377703	g__Ignatzschineria
0.0062	0.035377703	f__Bradyrhizobiaceae
0.0062	0.035377703	g__Lactobacillus
0.0062	0.035377703	g__Candidatus_Bacilloplasma
0.0064	0.035972047	f__FamilyI
0.0064	0.035972047	f__Lachnospiraceae
0.0064	0.035972047	f__Bacteroidales_S24-7_group
0.0064	0.035972047	f__Family_XI
0.0064	0.035972047	g__Butyricicoccus
0.0064	0.035972047	g__Ferruginibacter
0.0064	0.035972047	f__Saprospiraceae
0.0064	0.035972047	f__Chitinophagaceae
0.0064	0.035972047	f__Comamonadaceae
0.0066	0.036973134	g__Phreatobacter
0.0066	0.036973134	f__JG35-K1-AG5
0.0068	0.037780263	f__Microbacteriaceae
0.0068	0.037780263	f__Rhodocyclaceae
0.0068	0.037780263	k__Bacteria
0.0068	0.037780263	g__Alistipes
0.0068	0.037780263	g__Helicobacter
0.007	0.038763934	f__Chitinophagaceae
0.007	0.038763934	c__Actinobacteria
0.0072	0.039483117	g__Bacteroides
0.0072	0.039483117	k__Bacteria
0.0072	0.039483117	f__Rhizobiaceae
0.0072	0.039483117	g__Candidatus_Bacilloplasma
0.0072	0.039483117	f__FamilyI
0.0072	0.039483117	g__Clostridium_sensu_stricto_7
0.0074	0.040448544	g__Candidatus_Bacilloplasma
0.0074	0.040448544	f__Microbacteriaceae
0.0076	0.041407742	f__Planctomycetaceae
0.0076	0.041407742	f__Lachnospiraceae
0.0078	0.04215744	o__Rhizobiales
0.0078	0.04215744	k__Bacteria
0.0078	0.04215744	f__Hyphomicrobiaceae
0.0078	0.04215744	g__Alloprevotella
0.0078	0.04215744	f__Lachnospiraceae
0.008	0.042895238	f__FamilyI
0.008	0.042895238	f__FamilyI
0.008	0.042895238	g__Methylotenera
0.008	0.042895238	f__Chitinophagaceae
0.008	0.042895238	f__Bacteroidales_S24-7_group
0.0082	0.043759242	c__Cyanobacteria
0.0082	0.043759242	f__Flavobacteriaceae
0.0082	0.043759242	g__Akkermansia
0.0084	0.044685354	g__Leeia
0.0084	0.044685354	f__Comamonadaceae
0.0086	0.045321061	f__FamilyI
0.0086	0.045321061	f__Clostridiaceae_1
0.0086	0.045321061	g__Prevotellaceae_NK3B31_group
0.0086	0.045321061	f__Flavobacteriaceae
0.0086	0.045321061	f__Micromonosporaceae
0.0086	0.045321061	f__Verrucomicrobiaceae
0.0088	0.046087442	f__Lachnospiraceae
0.0088	0.046087442	g__Actinoplanes
0.0088	0.046087442	g__Candidatus_Bacilloplasma
0.0088	0.046087442	f__Nocardioidaceae
0.009	0.046844376	f__Chitinophagaceae
0.009	0.046844376	f__Cytophagaceae
0.009	0.046844376	g__Bacteroides
0.009	0.046844376	f__Rikenellaceae
0.0092	0.047665031	p__Proteobacteria
0.0092	0.047665031	g__Leeia
0.0092	0.047665031	f__Planctomycetaceae
0.0094	0.048404268	f__Chitinophagaceae
0.0094	0.048404268	g__Wolbachia
0.0094	0.048404268	f__Coriobacteriaceae
0.0094	0.048404268	f__Bacteroidales_S24-7_group
0.0096	0.049209105	f__Cytophagaceae
0.0096	0.049209105	k__Bacteria
0.0096	0.049209105	g__Aeromonas
0.0098	0.049781053	f__Comamonadaceae
0.0098	0.049781053	f__Comamonadaceae
0.0098	0.049781053	o__Rhizobiales
0.0098	0.049781053	k__Bacteria
0.0098	0.049781053	f__Bacteroidales_S24-7_group
0.0098	0.049781053	g__Shewanella
