# Supplementary material for: Gut Microbial Composition of Pacific Salmonids Differs across Oregon River Basins and Hatchery Ancestry
Source: Microorganisms. 2022 Apr 29;10(5):933. doi: 10.3390/microorganisms10050933 (PMC9144809; doi:10.3390/microorganisms10050933)
Supplement: Supplementary file 1 [file microorganisms-10-00933-s001.zip › Supplementary_Files/TableS1.csv]

SampleID	Reads_Before_Rar	Reads_After_Rar
Cedar_6	2	Removed
Gravel_10	5713	Removed
Fall_5	12964	Removed
Beaver_10	19170	Removed
Alder_8	21105	13265
Tobe_7	23212	13265
Alder_3	23764	13265
Gravel_5	24091	13265
Beaver_2	24751	13265
Beaver_6	25074	13265
Elk_7	26397	13265
Alder_5	30330	13265
Tobe_9	30579	13265
Alder_9	32221	13265
Beaver_8	32409	13265
Tobe_5	32533	13265
Tobe_1	32585	13265
Elk_4	32809	13265
Lobster_4	33006	13265
Gravel_8	33594	13265
Beaver_4	33687	13265
Lobster_10	34814	13265
Gravel_2	34958	13265
Lobster_7	36573	13265
Beaver_3	38067	13265
Alder_6	38188	13265
Cedar_5	38697	13265
Lobster_9	38839	13265
Fall_8	38869	13265
Tobe_3	40336	13265
Elk_6	40537	13265
Sunshine_7	40872	13265
Gravel_1	41846	13265
Elk_9	42022	13265
Beaver_5	42946	13265
Tobe_2	43327	13265
Beaver_9	44019	13265
Lobster_2	44473	13265
Tobe_10	44547	13265
Gravel_9	45472	13265
Elk_8	45561	13265
Alder_1	46072	13265
Alder_4	46116	13265
Fall_1	47341	13265
Alder_10	47953	13265
Fall_2	48125	13265
Elk_3	48659	13265
Alder_7	49154	13265
Sunshine_6	50165	13265
Sunshine_5	50500	13265
Fall_4	50777	13265
Beaver_1	50929	13265
Elk_5	51236	13265
Sunshine_1	51422	13265
Lobster_8	51526	13265
Gravel_7	51776	13265
Lobster_5	51811	13265
Sunshine_2	52019	13265
Tobe_4	52056	13265
Fall_3	52965	13265
Cedar_7	52967	13265
Lobster_6	53043	13265
Tobe_8	55001	13265
Fall_9	55211	13265
Cedar_10	55256	13265
Sunshine_3	55326	13265
Tobe_6	55511	13265
Lobster_1	55550	13265
Beaver_7	55877	13265
Elk_1	56112	13265
Fall_10	57028	13265
Gravel_6	57067	13265
Alder_2	57089	13265
Lobster_3	58322	13265
Elk_10	58599	13265
Sunshine_10	58918	13265
Cedar_9	60814	13265
Cedar_2	60873	13265
Fall_7	61201	13265
Sunshine_4	62192	13265
Gravel_4	62637	13265
Cedar_3	62815	13265
Sunshine_9	62825	13265
Elk_2	63695	13265
Gravel_3	66284	13265
Cedar_1	66989	13265
Fall_6	68228	13265
Sunshine_8	77662	13265
Cedar_4	107400	13265
