# Supplementary material for: Gut Microbial Composition of Pacific Salmonids Differs across Oregon River Basins and Hatchery Ancestry
Source: Microorganisms. 2022 Apr 29;10(5):933. doi: 10.3390/microorganisms10050933 (PMC9144809; doi:10.3390/microorganisms10050933)
Supplement: Supplementary file 1 [file microorganisms-10-00933-s001.zip › Supplementary_Files/TableS3.csv]

SampleID	Reads_Before_Rar	Reads_After_Rar
CH24	1527	1237
CH30	2322	1237
AW24	2377	1237
AW8	2570	1237
CW17	3565	1237
AW4	3860	1237
CW1	3893	1237
CW24	4369	1237
CH4	4405	1237
CW15	5084	1237
CW6	5475	1237
CH28	5682	1237
CW5	5773	1237
CH25	5928	1237
CW21	6014	1237
CW18	6018	1237
CW25	6263	1237
AW13	6391	1237
CH2	6477	1237
CH12	6580	1237
CW2	6842	1237
CW27	7037	1237
CW4	7046	1237
CW30	7201	1237
AT19	7267	1237
CW11	7292	1237
AW16	7355	1237
AW20	7371	1237
AW6	7410	1237
AT27	7434	1237
AT16	7455	1237
AW26	7458	1237
AW28	7812	1237
AW29	7876	1237
AW22	7938	1237
CW23	7944	1237
AT23	7944	1237
CH1	7945	1237
CH3	8093	1237
CH8	8122	1237
AW23	8214	1237
CW14	8384	1237
CW20	8436	1237
CH26	8442	1237
CH17	8451	1237
AT4	8455	1237
CH20	8482	1237
CW12	8520	1237
CW19	8524	1237
CW29	8564	1237
CH6	8616	1237
AW17	8716	1237
CH27	8749	1237
AT29	8791	1237
AW15	8795	1237
AT9	8832	1237
AT8	8923	1237
CH9	9003	1237
AT11	9008	1237
CH13	9076	1237
AW10	9083	1237
CW8	9132	1237
CH21	9149	1237
CH29	9150	1237
CH10	9211	1237
CH11	9330	1237
AT28	9368	1237
AT20	9448	1237
CH16	9463	1237
AT12	9464	1237
CW16	9515	1237
CH5	9624	1237
AT7	9661	1237
AW19	9667	1237
AW9	9692	1237
AT3	9781	1237
CW3	9869	1237
AT17	9943	1237
CW28	10067	1237
AW25	10117	1237
CW7	10180	1237
AT5	10256	1237
AW14	10266	1237
AT18	10347	1237
AW12	10640	1237
CH15	10672	1237
AT21	10707	1237
CW22	10722	1237
CH7	10813	1237
AW1	10983	1237
AT6	11125	1237
CH23	11270	1237
CH18	11316	1237
AW18	11368	1237
AT26	11442	1237
AW3	11602	1237
CH14	11710	1237
AT30	11751	1237
AT10	11840	1237
AT25	11939	1237
AT2	12127	1237
CH22	12158	1237
AT15	12277	1237
CW9	12613	1237
AT14	12704	1237
CW13	13008	1237
CH19	13209	1237
AT22	13377	1237
CW10	13405	1237
AW21	13472	1237
CW26	13512	1237
AW11	14072	1237
AW7	14207	1237
AT24	14221	1237
AW27	15200	1237
AW2	15491	1237
AW5	15884	1237
AW30	16825	1237
AT1	25302	1237
