# Supplementary material for: Gut Microbial Composition of Pacific Salmonids Differs across Oregon River Basins and Hatchery Ancestry
Source: Microorganisms. 2022 Apr 29;10(5):933. doi: 10.3390/microorganisms10050933 (PMC9144809; doi:10.3390/microorganisms10050933)
Supplement: Supplementary file 1 [file microorganisms-10-00933-s001.zip › Supplementary_Files/TableS2.csv]

	Node	Prevalant_Taxon	Mantel_pval	fdr
272	node3498	f__Sphingomonadaceae	0.001	0.0501722488038278
274	node3499	f__Sphingomonadaceae	0.001	0.0501722488038278
282	node3497	f__Sphingomonadaceae	0.001	0.0501722488038278
335	node7480	g__Candidatus_Xiphinematobacter	0.001	0.0501722488038278
361	node7665	g__Luteolibacter	0.001	0.0501722488038278
433	node9187	f__Alcaligenaceae	0.001	0.0501722488038278
476	node9536	f__Oxalobacteraceae	0.001	0.0501722488038278
478	node9534	c__Betaproteobacteria	0.001	0.0501722488038278
495	node788	o__Rhizobiales	0.001	0.0501722488038278
496	node789	o__Rhizobiales	0.001	0.0501722488038278
499	node786	o__Rhizobiales	0.001	0.0501722488038278
500	node787	o__Rhizobiales	0.001	0.0501722488038278
532	node7292	f__Acidimicrobiaceae	0.001	0.0501722488038278
540	node7129	f__Microbacteriaceae	0.001	0.0501722488038278
544	node7125	f__Microbacteriaceae	0.001	0.0501722488038278
545	node7122	f__Microbacteriaceae	0.001	0.0501722488038278
546	node7123	f__Microbacteriaceae	0.001	0.0501722488038278
786	node1450	f__Chitinophagaceae	0.001	0.0501722488038278
794	node9470	g__Leeia	0.001	0.0501722488038278
814	node9516	f__Alcaligenaceae	0.001	0.0501722488038278
955	node1843	f__KD3-93	0.001	0.0501722488038278
960	node1846	f__KD3-93	0.001	0.0501722488038278
961	node1845	f__KD3-93	0.001	0.0501722488038278
978	node3478	f__Sphingomonadaceae	0.001	0.0501722488038278
979	node3479	f__Sphingomonadaceae	0.001	0.0501722488038278
980	node3474	f__Sphingomonadaceae	0.001	0.0501722488038278
982	node3476	f__Sphingomonadaceae	0.001	0.0501722488038278
984	node3477	f__Sphingomonadaceae	0.001	0.0501722488038278
986	node3470	f__Sphingomonadaceae	0.001	0.0501722488038278
988	node3471	f__Sphingomonadaceae	0.001	0.0501722488038278
1032	node934	g__Rhodobacter	0.001	0.0501722488038278
1033	node939	g__Rhodobacter	0.001	0.0501722488038278
1083	node849	c__Alphaproteobacteria	0.001	0.0501722488038278
1271	node1860	o__Sphingobacteriales	0.001	0.0501722488038278
1288	node3487	f__Sphingomonadaceae	0.001	0.0501722488038278
1353	node918	f__Rhodobacteraceae	0.001	0.0501722488038278
1356	node915	f__Rhodobacteraceae	0.001	0.0501722488038278
1357	node914	f__Rhodobacteraceae	0.001	0.0501722488038278
1358	node917	f__Rhodobacteraceae	0.001	0.0501722488038278
1359	node916	f__Rhodobacteraceae	0.001	0.0501722488038278
1362	node913	f__Rhodobacteraceae	0.001	0.0501722488038278
1387	node3001	f__Holosporaceae	0.001	0.0501722488038278
1493	node271	f__Hyphomicrobiaceae	0.001	0.0501722488038278
1498	node276	f__Hyphomicrobiaceae	0.001	0.0501722488038278
1499	node277	f__Hyphomicrobiaceae	0.001	0.0501722488038278
1500	node278	f__Hyphomicrobiaceae	0.001	0.0501722488038278
1523	node4088	g__Haliangium	0.001	0.0501722488038278
1524	node4089	g__Haliangium	0.001	0.0501722488038278
1706	node6839	o__Corynebacteriales	0.001	0.0501722488038278
1815	node3388	f__Sphingomonadaceae	0.001	0.0501722488038278
1861	node1551	g__Ferruginibacter	0.001	0.0501722488038278
1896	node10263	g__Spiroplasma	0.001	0.0501722488038278
1982	node9979	f__Saprospiraceae	0.001	0.0501722488038278
2001	node3469	f__Sphingomonadaceae	0.001	0.0501722488038278
2002	node3468	f__Sphingomonadaceae	0.001	0.0501722488038278
2005	node3465	f__Sphingomonadaceae	0.001	0.0501722488038278
2008	node3462	f__Sphingomonadaceae	0.001	0.0501722488038278
2009	node3461	f__Sphingomonadaceae	0.001	0.0501722488038278
2010	node3460	f__Sphingomonadaceae	0.001	0.0501722488038278
2195	node856	c__Alphaproteobacteria	0.001	0.0501722488038278
2196	node857	c__Alphaproteobacteria	0.001	0.0501722488038278
2198	node850	c__Alphaproteobacteria	0.001	0.0501722488038278
2293	node1548	g__Ferruginibacter	0.001	0.0501722488038278
2294	node1549	g__Ferruginibacter	0.001	0.0501722488038278
2300	node1543	g__Ferruginibacter	0.001	0.0501722488038278
2335	node9950	f__Cytophagaceae	0.001	0.0501722488038278
2393	node9375	f__Comamonadaceae	0.001	0.0501722488038278
2397	node9377	f__Comamonadaceae	0.001	0.0501722488038278
2485	node1150	g__Flavobacterium	0.001	0.0501722488038278
2666	node10221	f__Erysipelotrichaceae	0.001	0.0501722488038278
2668	node10223	f__Erysipelotrichaceae	0.001	0.0501722488038278
2823	node2993	f__Holosporaceae	0.001	0.0501722488038278
2869	node881	g__Cereibacter	0.001	0.0501722488038278
2978	node1508	f__Chitinophagaceae	0.001	0.0501722488038278
2979	node1509	f__Chitinophagaceae	0.001	0.0501722488038278
3060	node3372	o__Sphingomonadales	0.001	0.0501722488038278
3061	node3371	o__Sphingomonadales	0.001	0.0501722488038278
3079	node3450	g__Novosphingobium	0.001	0.0501722488038278
3096	node1335	f__Saprospiraceae	0.001	0.0501722488038278
3247	node3297	o__Sphingomonadales	0.001	0.0501722488038278
3421	node3358	o__Sphingomonadales	0.001	0.0501722488038278
3576	node848	c__Alphaproteobacteria	0.001	0.0501722488038278
3696	node1275	f__Saprospiraceae	0.001	0.0501722488038278
3724	node4024	f__Polyangiaceae	0.001	0.0501722488038278
3725	node4025	f__Polyangiaceae	0.001	0.0501722488038278
3915	node863	f__Rhodobacteraceae	0.001	0.0501722488038278
3916	node862	f__Rhodobacteraceae	0.001	0.0501722488038278
3917	node865	f__Rhodobacteraceae	0.001	0.0501722488038278
3988	node717	o__Rhizobiales	0.001	0.0501722488038278
4093	node9641	o__Burkholderiales	0.001	0.0501722488038278
4095	node9643	o__Burkholderiales	0.001	0.0501722488038278
4098	node9649	g__Derxia	0.001	0.0501722488038278
4200	node1032	c__Alphaproteobacteria	0.001	0.0501722488038278
4436	node6245	f__Planctomycetaceae	0.001	0.0501722488038278
4561	node3516	f__Sphingomonadaceae	0.001	0.0501722488038278
4567	node3518	f__Sphingomonadaceae	0.001	0.0501722488038278
4693	node288	f__Hyphomicrobiaceae	0.001	0.0501722488038278
4882	node1451	f__Chitinophagaceae	0.001	0.0501722488038278
4931	node8314	f__Bacillaceae	0.001	0.0501722488038278
4938	node8313	f__Bacillaceae	0.001	0.0501722488038278
5040	node778	o__Rhizobiales	0.001	0.0501722488038278
5093	node3495	f__Sphingomonadaceae	0.001	0.0501722488038278
5096	node3490	f__Sphingomonadaceae	0.001	0.0501722488038278
5097	node3491	f__Sphingomonadaceae	0.001	0.0501722488038278
5135	node3467	f__Sphingomonadaceae	0.001	0.0501722488038278
5233	node7673	f__Verrucomicrobiaceae	0.001	0.0501722488038278
5234	node7670	g__Luteolibacter	0.001	0.0501722488038278
5374	node794	o__Rhizobiales	0.001	0.0501722488038278
5378	node790	g__Phreatobacter	0.001	0.0501722488038278
5452	node3618	g__Patulibacter	0.001	0.0501722488038278
5453	node3619	g__Patulibacter	0.001	0.0501722488038278
5534	node965	f__Rhodobacteraceae	0.001	0.0501722488038278
5686	node9193	c__Betaproteobacteria	0.001	0.0501722488038278
5687	node9192	c__Betaproteobacteria	0.001	0.0501722488038278
5689	node9194	c__Betaproteobacteria	0.001	0.0501722488038278
5746	node229	f__JG35-K1-AG5	0.001	0.0501722488038278
5770	node1507	f__Chitinophagaceae	0.001	0.0501722488038278
5795	node1505	f__Chitinophagaceae	0.001	0.0501722488038278
5812	node7289	f__Acidimicrobiaceae	0.001	0.0501722488038278
5813	node7288	o__Acidimicrobiales	0.001	0.0501722488038278
5830	node7135	g__Lysinimonas	0.001	0.0501722488038278
5884	node6313	f__Planctomycetaceae	0.001	0.0501722488038278
5920	node1857	o__Sphingobacteriales	0.001	0.0501722488038278
5977	node942	f__Rhodobacteraceae	0.001	0.0501722488038278
5980	node941	f__Rhodobacteraceae	0.001	0.0501722488038278
6312	node920	f__Rhodobacteraceae	0.001	0.0501722488038278
6367	node9370	f__Comamonadaceae	0.001	0.0501722488038278
6476	node484	f__Xanthobacteraceae	0.001	0.0501722488038278
6711	node3431	f__Sphingomonadaceae	0.001	0.0501722488038278
6721	node9733	c__Cyanobacteria	0.001	0.0501722488038278
6726	node3435	f__Sphingomonadaceae	0.001	0.0501722488038278
6735	node3387	f__Sphingomonadaceae	0.001	0.0501722488038278
6866	node2990	f__Holosporaceae	0.001	0.0501722488038278
6953	node9964	f__Saprospiraceae	0.001	0.0501722488038278
6986	node3473	f__Sphingomonadaceae	0.001	0.0501722488038278
7000	node1830	o__Sphingobacteriales	0.001	0.0501722488038278
7042	node1345	f__Saprospiraceae	0.001	0.0501722488038278
7043	node1346	f__Saprospiraceae	0.001	0.0501722488038278
7050	node9366	f__Comamonadaceae	0.001	0.0501722488038278
7052	node9364	f__Comamonadaceae	0.001	0.0501722488038278
7119	node9753	f__FamilyI	0.001	0.0501722488038278
7174	node8409	k__Bacteria	0.001	0.0501722488038278
7190	node3616	g__Patulibacter	0.001	0.0501722488038278
7205	node3617	g__Patulibacter	0.001	0.0501722488038278
7288	node4676	f__Ruminococcaceae	0.001	0.0501722488038278
7362	node9946	g__Emticicia	0.001	0.0501722488038278
7371	node4044	f__Polyangiaceae	0.001	0.0501722488038278
7381	node1129	g__Flavobacterium	0.001	0.0501722488038278
7446	node4043	f__Polyangiaceae	0.001	0.0501722488038278
7512	node1141	g__Flavobacterium	0.001	0.0501722488038278
7549	node5673	g__Bryobacter	0.001	0.0501722488038278
7552	node3361	o__Sphingomonadales	0.001	0.0501722488038278
7697	node1550	g__Ferruginibacter	0.001	0.0501722488038278
7698	node1553	g__Ferruginibacter	0.001	0.0501722488038278
7699	node1552	g__Ferruginibacter	0.001	0.0501722488038278
7764	node3306	o__Sphingomonadales	0.001	0.0501722488038278
7765	node3307	o__Sphingomonadales	0.001	0.0501722488038278
7766	node3304	o__Sphingomonadales	0.001	0.0501722488038278
7767	node3305	o__Sphingomonadales	0.001	0.0501722488038278
7769	node3303	o__Sphingomonadales	0.001	0.0501722488038278
7829	node9327	f__Comamonadaceae	0.001	0.0501722488038278
7917	node289	f__Hyphomicrobiaceae	0.001	0.0501722488038278
7946	node3509	f__Sphingomonadaceae	0.001	0.0501722488038278
8035	node2326	g__Candidatus_Amoebophilus	0.001	0.0501722488038278
8036	node2325	g__Candidatus_Amoebophilus	0.001	0.0501722488038278
8038	node2324	g__Candidatus_Amoebophilus	0.001	0.0501722488038278
8042	node4246	g__Bdellovibrio	0.001	0.0501722488038278
8077	node9635	o__Burkholderiales	0.001	0.0501722488038278
8153	node3362	o__Sphingomonadales	0.001	0.0501722488038278
8322	node3524	f__Sphingomonadaceae	0.001	0.0501722488038278
8334	node3523	f__Sphingomonadaceae	0.001	0.0501722488038278
8426	node10019	f__Saprospiraceae	0.001	0.0501722488038278
8463	node1510	f__Chitinophagaceae	0.001	0.0501722488038278
8469	node8286	p__Firmicutes	0.001	0.0501722488038278
8557	node3348	o__Sphingomonadales	0.001	0.0501722488038278
8569	node10195	o__Selenomonadales	0.001	0.0501722488038278
8616	node2340	g__Pseudarcicella	0.001	0.0501722488038278
8772	node3286	o__Sphingomonadales	0.001	0.0501722488038278
8936	node1137	g__Flavobacterium	0.001	0.0501722488038278
9055	node8387	f__Moraxellaceae	0.001	0.0501722488038278
9059	node8383	g__Alkanindiges	0.001	0.0501722488038278
9103	node858	c__Alphaproteobacteria	0.001	0.0501722488038278
9180	node9804	c__Cyanobacteria	0.001	0.0501722488038278
9193	node9324	f__Comamonadaceae	0.001	0.0501722488038278
9203	node9285	f__Comamonadaceae	0.001	0.0501722488038278
9248	node3430	f__Sphingomonadaceae	0.001	0.0501722488038278
9253	node1162	g__Flavobacterium	0.001	0.0501722488038278
9275	node9247	c__Betaproteobacteria	0.001	0.0501722488038278
9277	node9249	c__Betaproteobacteria	0.001	0.0501722488038278
9278	node9248	c__Betaproteobacteria	0.001	0.0501722488038278
9324	node2327	g__Candidatus_Amoebophilus	0.001	0.0501722488038278
9357	node8524	g__Cellvibrio	0.001	0.0501722488038278
9558	node876	f__Rhodobacteraceae	0.001	0.0501722488038278
9560	node874	f__Rhodobacteraceae	0.001	0.0501722488038278
9561	node875	f__Rhodobacteraceae	0.001	0.0501722488038278
9586	node9829	g__Chamaesiphon	0.001	0.0501722488038278
9587	node9828	g__Chamaesiphon	0.001	0.0501722488038278
9634	node3249	f__Acetobacteraceae	0.001	0.0501722488038278
9665	node1242	g__Flavobacterium	0.001	0.0501722488038278
9670	node9227	g__Polaromonas	0.001	0.0501722488038278
9679	node9228	g__Polaromonas	0.001	0.0501722488038278
9997	node1140	g__Flavobacterium	0.001	0.0501722488038278
10064	node10189	o__Selenomonadales	0.001	0.0501722488038278
10104	node1044	f__Hyphomonadaceae	0.001	0.0501722488038278
10175	node9789	c__Cyanobacteria	0.001	0.0501722488038278
10192	node8306	o__Bacillales	0.001	0.0501722488038278
10203	node8305	o__Bacillales	0.001	0.0501722488038278
10220	node8304	o__Bacillales	0.001	0.0501722488038278
10483	node9276	f__Comamonadaceae	0.001	0.0501722488038278
336	node7483	g__Candidatus_Xiphinematobacter	0.003	0.108475862068966
365	node7669	g__Luteolibacter	0.003	0.108475862068966
439	node9181	f__Alcaligenaceae	0.003	0.108475862068966
894	node2532	f__Cytophagaceae	0.003	0.108475862068966
914	node3621	g__Patulibacter	0.003	0.108475862068966
915	node3620	g__Patulibacter	0.003	0.108475862068966
959	node1847	f__KD3-93	0.003	0.108475862068966
1050	node9702	f__FamilyI	0.003	0.108475862068966
1352	node919	f__Rhodobacteraceae	0.003	0.108475862068966
1501	node279	f__Hyphomicrobiaceae	0.003	0.108475862068966
1633	node5129	f__Lachnospiraceae	0.003	0.108475862068966
2065	node1353	f__Saprospiraceae	0.003	0.108475862068966
2096	node4023	f__Polyangiaceae	0.003	0.108475862068966
2166	node7682	f__Verrucomicrobiaceae	0.003	0.108475862068966
2213	node3149	f__Acetobacteraceae	0.003	0.108475862068966
2218	node6312	f__Planctomycetaceae	0.003	0.108475862068966
2296	node1547	f__Chitinophagaceae	0.003	0.108475862068966
2337	node9952	g__Leadbetterella	0.003	0.108475862068966
2484	node1151	g__Flavobacterium	0.003	0.108475862068966
2773	node9060	f__Oligoflexaceae	0.003	0.108475862068966
2814	node2197	f__NS9_marine_group	0.003	0.108475862068966
2826	node2996	f__Holosporaceae	0.003	0.108475862068966
2827	node2997	f__Holosporaceae	0.003	0.108475862068966
3167	node6311	f__Planctomycetaceae	0.003	0.108475862068966
3497	node337	g__Pedomicrobium	0.003	0.108475862068966
3697	node1276	f__Saprospiraceae	0.003	0.108475862068966
3729	node4021	o__Myxococcales	0.003	0.108475862068966
3757	node459	f__Bradyrhizobiaceae	0.003	0.108475862068966
4185	node2443	f__Cytophagaceae	0.003	0.108475862068966
4209	node1031	k__Bacteria	0.003	0.108475862068966
4435	node6244	f__Planctomycetaceae	0.003	0.108475862068966
4437	node6246	f__Planctomycetaceae	0.003	0.108475862068966
4518	node5974	k__Bacteria	0.003	0.108475862068966
4920	node3530	g__Rhizorhapis	0.003	0.108475862068966
5064	node1364	f__Saprospiraceae	0.003	0.108475862068966
5094	node3492	f__Sphingomonadaceae	0.003	0.108475862068966
5138	node290	f__Hyphomicrobiaceae	0.003	0.108475862068966
5275	node3552	o__Sphingomonadales	0.003	0.108475862068966
5407	node7118	f__Microbacteriaceae	0.003	0.108475862068966
5621	node1133	g__Flavobacterium	0.003	0.108475862068966
5818	node7287	o__Acidimicrobiales	0.003	0.108475862068966
5869	node9290	f__Comamonadaceae	0.003	0.108475862068966
5878	node9299	f__Comamonadaceae	0.003	0.108475862068966
5960	node1674	f__Chitinophagaceae	0.003	0.108475862068966
5989	node7631	k__Bacteria	0.003	0.108475862068966
6068	node9469	g__Leeia	0.003	0.108475862068966
6095	node202	o__Rhizobiales	0.003	0.108475862068966
6315	node923	f__Rhodobacteraceae	0.003	0.108475862068966
6322	node698	g__Rhodoblastus	0.003	0.108475862068966
6746	node3395	f__Sphingomonadaceae	0.003	0.108475862068966
6749	node3394	f__Sphingomonadaceae	0.003	0.108475862068966
6837	node2998	f__Holosporaceae	0.003	0.108475862068966
6838	node2999	f__Holosporaceae	0.003	0.108475862068966
6880	node2994	f__Holosporaceae	0.003	0.108475862068966
6954	node9965	f__Saprospiraceae	0.003	0.108475862068966
6961	node9968	f__Saprospiraceae	0.003	0.108475862068966
7039	node1342	f__Saprospiraceae	0.003	0.108475862068966
7040	node1343	f__Saprospiraceae	0.003	0.108475862068966
7041	node1344	f__Saprospiraceae	0.003	0.108475862068966
7048	node9368	f__Comamonadaceae	0.003	0.108475862068966
7051	node9367	f__Comamonadaceae	0.003	0.108475862068966
7832	node1776	p__Bacteroidetes	0.003	0.108475862068966
7871	node612	o__Rhizobiales	0.003	0.108475862068966
8029	node5639	k__Bacteria	0.003	0.108475862068966
8075	node9633	o__Burkholderiales	0.003	0.108475862068966
8076	node9634	o__Burkholderiales	0.003	0.108475862068966
8407	node8461	f__Enterobacteriaceae	0.003	0.108475862068966
8468	node8289	p__Firmicutes	0.003	0.108475862068966
8567	node10194	o__Selenomonadales	0.003	0.108475862068966
8661	node305	f__Hyphomicrobiaceae	0.003	0.108475862068966
8748	node9725	f__FamilyI	0.003	0.108475862068966
8771	node3287	f__Sphingomonadaceae	0.003	0.108475862068966
8779	node3289	f__Sphingomonadaceae	0.003	0.108475862068966
8872	node10439	f__Family_XIII	0.003	0.108475862068966
9060	node8382	g__Alkanindiges	0.003	0.108475862068966
9356	node8525	g__Cellvibrio	0.003	0.108475862068966
9365	node1512	f__Chitinophagaceae	0.003	0.108475862068966
9825	node9030	f__Oligoflexaceae	0.003	0.108475862068966
10095	node4077	g__Haliangium	0.003	0.108475862068966
10100	node4072	g__Haliangium	0.003	0.108475862068966
10463	node9272	f__Comamonadaceae	0.003	0.108475862068966
253	node9358	f__Comamonadaceae	0.005	0.147275280898876
344	node1621	f__Chitinophagaceae	0.005	0.147275280898876
432	node9186	f__Alcaligenaceae	0.005	0.147275280898876
435	node9185	f__Alcaligenaceae	0.005	0.147275280898876
547	node7120	f__Microbacteriaceae	0.005	0.147275280898876
813	node9517	f__Alcaligenaceae	0.005	0.147275280898876
924	node9289	f__Comamonadaceae	0.005	0.147275280898876
962	node1844	f__KD3-93	0.005	0.147275280898876
1375	node3005	f__Holosporaceae	0.005	0.147275280898876
1475	node2273	o__Flavobacteriales	0.005	0.147275280898876
1492	node270	f__Hyphomicrobiaceae	0.005	0.147275280898876
1494	node272	f__Hyphomicrobiaceae	0.005	0.147275280898876
1539	node1562	g__Ferruginibacter	0.005	0.147275280898876
2075	node6105	f__Planctomycetaceae	0.005	0.147275280898876
2334	node9951	g__Leadbetterella	0.005	0.147275280898876
2787	node1316	f__Saprospiraceae	0.005	0.147275280898876
2817	node379	f__Hyphomicrobiaceae	0.005	0.147275280898876
2928	node3105	f__JG37-AG-20	0.005	0.147275280898876
3259	node10004	f__Saprospiraceae	0.005	0.147275280898876
3536	node21	k__Bacteria	0.005	0.147275280898876
4110	node2943	g__Candidatus_Hepatincola	0.005	0.147275280898876
4509	node8490	f__Enterobacteriaceae	0.005	0.147275280898876
4685	node280	f__Hyphomicrobiaceae	0.005	0.147275280898876
4854	node7309	f__Acidimicrobiaceae	0.005	0.147275280898876
4873	node9790	c__Cyanobacteria	0.005	0.147275280898876
5273	node3554	f__Sphingomonadaceae	0.005	0.147275280898876
5294	node9141	c__Betaproteobacteria	0.005	0.147275280898876
5406	node7119	f__Microbacteriaceae	0.005	0.147275280898876
5412	node7117	f__Microbacteriaceae	0.005	0.147275280898876
5820	node7285	g__Iamia	0.005	0.147275280898876
5903	node10179	g__Candidatus_Microthrix	0.005	0.147275280898876
5970	node1678	f__Chitinophagaceae	0.005	0.147275280898876
6039	node2450	f__Cytophagaceae	0.005	0.147275280898876
6397	node9376	f__Comamonadaceae	0.005	0.147275280898876
6657	node4239	g__Bdellovibrio	0.005	0.147275280898876
6811	node9139	c__Betaproteobacteria	0.005	0.147275280898876
6812	node9138	c__Betaproteobacteria	0.005	0.147275280898876
6814	node8291	o__Bacillales	0.005	0.147275280898876
6908	node8612	g__Arenimonas	0.005	0.147275280898876
6936	node9692	g__Propionivibrio	0.005	0.147275280898876
6955	node9966	f__Saprospiraceae	0.005	0.147275280898876
7007	node1838	o__Sphingobacteriales	0.005	0.147275280898876
7219	node9271	f__Comamonadaceae	0.005	0.147275280898876
7275	node5675	g__Bryobacter	0.005	0.147275280898876
7507	node10536	f__Bacteroidales_S24-7_group	0.005	0.147275280898876
7546	node5672	g__Bryobacter	0.005	0.147275280898876
7700	node1555	g__Ferruginibacter	0.005	0.147275280898876
7918	node4022	f__Polyangiaceae	0.005	0.147275280898876
8176	node4248	g__Bdellovibrio	0.005	0.147275280898876
8307	node899	f__Rhodobacteraceae	0.005	0.147275280898876
8331	node3522	f__Sphingomonadaceae	0.005	0.147275280898876
8467	node8288	p__Firmicutes	0.005	0.147275280898876
8662	node306	f__Hyphomicrobiaceae	0.005	0.147275280898876
8912	node111	g__Brevundimonas	0.005	0.147275280898876
9037	node927	f__Rhodobacteraceae	0.005	0.147275280898876
9227	node9287	f__Comamonadaceae	0.005	0.147275280898876
9559	node877	g__Cereibacter	0.005	0.147275280898876
9571	node9140	c__Betaproteobacteria	0.005	0.147275280898876
9843	node2454	f__Cytophagaceae	0.005	0.147275280898876
9846	node2451	f__Cytophagaceae	0.005	0.147275280898876
10094	node4074	g__Haliangium	0.005	0.147275280898876
10099	node4073	g__Haliangium	0.005	0.147275280898876
10259	node8365	k__Bacteria	0.005	0.147275280898876
10374	node291	f__Hyphomicrobiaceae	0.005	0.147275280898876
10436	node9278	f__Comamonadaceae	0.005	0.147275280898876
10477	node9275	f__Comamonadaceae	0.005	0.147275280898876
527	node9204	c__Betaproteobacteria	0.007	0.185827848101266
548	node7121	f__Microbacteriaceae	0.007	0.185827848101266
667	node953	f__Rhodobacteraceae	0.007	0.185827848101266
1021	node1660	f__Chitinophagaceae	0.007	0.185827848101266
1184	node8626	f__Xanthomonadaceae	0.007	0.185827848101266
1670	node8190	g__Wolbachia	0.007	0.185827848101266
1826	node1554	g__Ferruginibacter	0.007	0.185827848101266
1958	node9689	f__Rhodocyclaceae	0.007	0.185827848101266
2927	node3104	f__JG37-AG-20	0.007	0.185827848101266
2949	node10020	f__Saprospiraceae	0.007	0.185827848101266
3001	node9623	o__Burkholderiales	0.007	0.185827848101266
3007	node9625	o__Burkholderiales	0.007	0.185827848101266
3353	node9606	c__Betaproteobacteria	0.007	0.185827848101266
3537	node22	k__Bacteria	0.007	0.185827848101266
3623	node9815	g__Leptolyngbya	0.007	0.185827848101266
4091	node9647	o__Burkholderiales	0.007	0.185827848101266
4276	node5058	f__Lachnospiraceae	0.007	0.185827848101266
5136	node292	f__Hyphomicrobiaceae	0.007	0.185827848101266
5532	node969	f__Rhodobacteraceae	0.007	0.185827848101266
6170	node3432	f__Sphingomonadaceae	0.007	0.185827848101266
6525	node3417	g__Novosphingobium	0.007	0.185827848101266
6874	node10273	c__Mollicutes	0.007	0.185827848101266
6998	node1832	o__Sphingobacteriales	0.007	0.185827848101266
7001	node1831	o__Sphingobacteriales	0.007	0.185827848101266
7057	node9361	f__Comamonadaceae	0.007	0.185827848101266
7163	node3517	f__Sphingomonadaceae	0.007	0.185827848101266
7309	node2657	o__Bacteroidales	0.007	0.185827848101266
7435	node2142	f__Rikenellaceae	0.007	0.185827848101266
8461	node1516	g__Terrimonas	0.007	0.185827848101266
8561	node1138	g__Flavobacterium	0.007	0.185827848101266
9272	node9242	c__Betaproteobacteria	0.007	0.185827848101266
9678	node9229	g__Polaromonas	0.007	0.185827848101266
9839	node8312	f__Bacillaceae	0.007	0.185827848101266
9887	node8830	f__Coxiellaceae	0.007	0.185827848101266
10079	node9203	c__Betaproteobacteria	0.007	0.185827848101266
10080	node9202	c__Betaproteobacteria	0.007	0.185827848101266
10233	node1796	f__NS11-12_marine_group	0.007	0.185827848101266
10384	node8271	g__Listeria	0.007	0.185827848101266
10500	node196	o__Rhizobiales	0.007	0.185827848101266
121	node4351	g__Geobacter	0.009	0.213033860045147
168	node8680	o__Xanthomonadales	0.009	0.213033860045147
169	node8681	f__Xanthomonadales_Incertae_Sedis	0.009	0.213033860045147
262	node3943	f__Polyangiaceae	0.009	0.213033860045147
334	node7481	g__Candidatus_Xiphinematobacter	0.009	0.213033860045147
925	node9288	f__Comamonadaceae	0.009	0.213033860045147
1044	node7621	o__Verrucomicrobiales	0.009	0.213033860045147
1296	node2117	f__Rikenellaceae	0.009	0.213033860045147
1562	node4087	g__Haliangium	0.009	0.213033860045147
1597	node9916	k__Bacteria	0.009	0.213033860045147
1770	node9744	g__Pleurocapsa	0.009	0.213033860045147
1775	node9741	g__Pleurocapsa	0.009	0.213033860045147
2944	node10027	f__Saprospiraceae	0.009	0.213033860045147
3281	node2658	o__Bacteroidales	0.009	0.213033860045147
3370	node122	g__Caulobacter	0.009	0.213033860045147
3398	node1365	f__Saprospiraceae	0.009	0.213033860045147
3498	node336	f__Hyphomicrobiaceae	0.009	0.213033860045147
3543	node4424	g__H16	0.009	0.213033860045147
3593	node6237	f__Planctomycetaceae	0.009	0.213033860045147
4194	node2448	f__Cytophagaceae	0.009	0.213033860045147
4210	node6587	f__Planctomycetaceae	0.009	0.213033860045147
4597	node8376	g__Perlucidibaca	0.009	0.213033860045147
4865	node3241	f__Acetobacteraceae	0.009	0.213033860045147
4872	node9791	c__Cyanobacteria	0.009	0.213033860045147
5299	node1957	f__PHOS-HE51	0.009	0.213033860045147
5393	node8695	g__Steroidobacter	0.009	0.213033860045147
5627	node8489	f__Enterobacteriaceae	0.009	0.213033860045147
5688	node9195	c__Betaproteobacteria	0.009	0.213033860045147
5690	node9197	c__Betaproteobacteria	0.009	0.213033860045147
5890	node6310	f__Planctomycetaceae	0.009	0.213033860045147
6175	node3389	f__Sphingomonadaceae	0.009	0.213033860045147
6505	node7174	g__Angustibacter	0.009	0.213033860045147
7494	node691	g__Roseiarcus	0.009	0.213033860045147
7500	node925	f__Rhodobacteraceae	0.009	0.213033860045147
8033	node5228	g__Tyzzerella_3	0.009	0.213033860045147
8148	node3365	f__Sphingomonadaceae	0.009	0.213033860045147
8202	node4249	g__Bdellovibrio	0.009	0.213033860045147
8368	node9843	g__Chamaesiphon	0.009	0.213033860045147
8773	node3285	o__Sphingomonadales	0.009	0.213033860045147
9172	node8552	g__Pseudomonas	0.009	0.213033860045147
9567	node879	g__Cereibacter	0.009	0.213033860045147
9662	node1241	g__Flavobacterium	0.009	0.213033860045147
9981	node721	f__C2U	0.009	0.213033860045147
10247	node8276	p__Firmicutes	0.009	0.213033860045147
10254	node8274	p__Firmicutes	0.009	0.213033860045147
10488	node9277	f__Comamonadaceae	0.009	0.213033860045147
10530	node997	f__Phyllobacteriaceae	0.009	0.213033860045147
10538	node998	f__Phyllobacteriaceae	0.009	0.213033860045147
166	node8682	f__Xanthomonadales_Incertae_Sedis	0.011	0.242833684210526
900	node2534	f__Cytophagaceae	0.011	0.242833684210526
1120	node5570	f__Clostridiaceae_1	0.011	0.242833684210526
1669	node8193	g__Wolbachia	0.011	0.242833684210526
2167	node7681	f__Verrucomicrobiaceae	0.011	0.242833684210526
2233	node453	f__Bradyrhizobiaceae	0.011	0.242833684210526
2363	node1359	f__Saprospiraceae	0.011	0.242833684210526
2431	node4252	g__Bdellovibrio	0.011	0.242833684210526
2929	node3106	f__JG37-AG-20	0.011	0.242833684210526
3058	node3374	f__Erythrobacteraceae	0.011	0.242833684210526
3311	node6952	g__Pseudonocardia	0.011	0.242833684210526
3749	node451	f__Bradyrhizobiaceae	0.011	0.242833684210526
4668	node1777	p__Bacteroidetes	0.011	0.242833684210526
4714	node751	f__Rhizobiaceae	0.011	0.242833684210526
4961	node2446	f__Cytophagaceae	0.011	0.242833684210526
5172	node1097	g__Flavobacterium	0.011	0.242833684210526
5502	node8107	g__Opitutus	0.011	0.242833684210526
5551	node1306	f__Saprospiraceae	0.011	0.242833684210526
5635	node8487	g__Aeromonas	0.011	0.242833684210526
5831	node7134	f__Microbacteriaceae	0.011	0.242833684210526
6079	node4383	f__Desulfurellaceae	0.011	0.242833684210526
6233	node1873	f__env.OPS_17	0.011	0.242833684210526
6264	node9212	c__Betaproteobacteria	0.011	0.242833684210526
6316	node924	f__Rhodobacteraceae	0.011	0.242833684210526
6554	node8377	g__Perlucidibaca	0.011	0.242833684210526
8032	node690	g__Roseiarcus	0.011	0.242833684210526
8521	node9328	f__Comamonadaceae	0.011	0.242833684210526
8559	node1139	g__Flavobacterium	0.011	0.242833684210526
8874	node10431	f__Family_XIII	0.011	0.242833684210526
8875	node10430	f__Family_XIII	0.011	0.242833684210526
9453	node1339	f__Saprospiraceae	0.011	0.242833684210526
10178	node9781	g__Pleurocapsa	0.011	0.242833684210526
80	node4132	g__Haliangium	0.013	0.265210116731517
398	node3566	g__Sphingomonas	0.013	0.265210116731517
418	node641	o__Rhizobiales	0.013	0.265210116731517
1038	node7629	f__Verrucomicrobiaceae	0.013	0.265210116731517
1295	node2116	f__Rikenellaceae	0.013	0.265210116731517
1525	node9365	f__Comamonadaceae	0.013	0.265210116731517
1564	node3240	f__Acetobacteraceae	0.013	0.265210116731517
1933	node4085	g__Haliangium	0.013	0.265210116731517
2181	node4919	f__Ruminococcaceae	0.013	0.265210116731517
2224	node6314	f__Planctomycetaceae	0.013	0.265210116731517
2395	node9374	f__Comamonadaceae	0.013	0.265210116731517
2428	node1371	f__Saprospiraceae	0.013	0.265210116731517
2435	node1376	f__Saprospiraceae	0.013	0.265210116731517
2495	node355	f__Hyphomicrobiaceae	0.013	0.265210116731517
3008	node9624	o__Burkholderiales	0.013	0.265210116731517
3161	node5291	f__Lachnospiraceae	0.013	0.265210116731517
3280	node2659	f__Porphyromonadaceae	0.013	0.265210116731517
4149	node7346	f__Coriobacteriaceae	0.013	0.265210116731517
4492	node1372	f__Saprospiraceae	0.013	0.265210116731517
4650	node8273	p__Firmicutes	0.013	0.265210116731517
4863	node3243	f__Acetobacteraceae	0.013	0.265210116731517
5536	node967	f__Rhodobacteraceae	0.013	0.265210116731517
5824	node9210	c__Betaproteobacteria	0.013	0.265210116731517
5836	node9211	c__Betaproteobacteria	0.013	0.265210116731517
5870	node9291	f__Comamonadaceae	0.013	0.265210116731517
6205	node9056	f__Oligoflexaceae	0.013	0.265210116731517
6386	node6678	g__Planctomyces	0.013	0.265210116731517
6816	node2433	f__Cytophagaceae	0.013	0.265210116731517
7185	node9029	c__Deltaproteobacteria	0.013	0.265210116731517
7274	node5674	g__Bryobacter	0.013	0.265210116731517
7504	node1149	g__Flavobacterium	0.013	0.265210116731517
7553	node4076	g__Haliangium	0.013	0.265210116731517
7577	node5676	g__Bryobacter	0.013	0.265210116731517
7776	node3426	g__Novosphingobium	0.013	0.265210116731517
8579	node4457	g__Spirochaeta_2	0.013	0.265210116731517
8916	node449	o__Rhizobiales	0.013	0.265210116731517
9012	node9205	c__Betaproteobacteria	0.013	0.265210116731517
10072	node9208	c__Betaproteobacteria	0.013	0.265210116731517
10075	node9207	c__Betaproteobacteria	0.013	0.265210116731517
783	node1455	f__Chitinophagaceae	0.015	0.286502732240437
1185	node8627	g__Arenimonas	0.015	0.286502732240437
1777	node9743	g__Pleurocapsa	0.015	0.286502732240437
2079	node9373	f__Comamonadaceae	0.015	0.286502732240437
2494	node356	f__Hyphomicrobiaceae	0.015	0.286502732240437
2637	node10040	f__Saprospiraceae	0.015	0.286502732240437
3059	node3373	f__Erythrobacteraceae	0.015	0.286502732240437
3159	node5293	f__Lachnospiraceae	0.015	0.286502732240437
3201	node1152	g__Flavobacterium	0.015	0.286502732240437
3466	node4839	g__Candidatus_Soleaferrea	0.015	0.286502732240437
3997	node718	f__C2U	0.015	0.286502732240437
4006	node222	f__JG35-K1-AG5	0.015	0.286502732240437
4190	node2444	f__Cytophagaceae	0.015	0.286502732240437
4861	node7304	f__Acidimicrobiaceae	0.015	0.286502732240437
5117	node1897	f__env.OPS_17	0.015	0.286502732240437
5366	node574	f__Hyphomicrobiaceae	0.015	0.286502732240437
6146	node7302	f__Acidimicrobiaceae	0.015	0.286502732240437
6259	node4519	k__Bacteria	0.015	0.286502732240437
7044	node1347	f__Saprospiraceae	0.015	0.286502732240437
7103	node384	f__Hyphomicrobiaceae	0.015	0.286502732240437
7120	node9752	f__FamilyI	0.015	0.286502732240437
7461	node8373	f__Moraxellaceae	0.015	0.286502732240437
7511	node4420	g__H16	0.015	0.286502732240437
7519	node631	g__Bauldia	0.015	0.286502732240437
7773	node3308	g__Sphingomonas	0.015	0.286502732240437
7926	node530	o__Rhizobiales	0.015	0.286502732240437
8091	node156	g__Asticcacaulis	0.015	0.286502732240437
8306	node898	f__Rhodobacteraceae	0.015	0.286502732240437
8410	node8466	c__Gammaproteobacteria	0.015	0.286502732240437
9294	node4524	k__Bacteria	0.015	0.286502732240437
9716	node8298	g__Turicibacter	0.015	0.286502732240437
9776	node7735	g__Akkermansia	0.015	0.286502732240437
9957	node811	g__Methylobacterium	0.015	0.286502732240437
10071	node9209	c__Betaproteobacteria	0.015	0.286502732240437
10416	node9063	f__Oligoflexaceae	0.015	0.286502732240437
251	node2683	g__Bacteroides	0.017	0.306819277108434
333	node7486	g__Candidatus_Xiphinematobacter	0.017	0.306819277108434
765	node2728	f__Porphyromonadaceae	0.017	0.306819277108434
991	node3472	f__Sphingomonadaceae	0.017	0.306819277108434
1034	node938	g__Rhodobacter	0.017	0.306819277108434
1224	node3428	g__Novosphingobium	0.017	0.306819277108434
1324	node1399	p__Bacteroidetes	0.017	0.306819277108434
1934	node4086	g__Haliangium	0.017	0.306819277108434
2308	node7235	f__Micrococcaceae	0.017	0.306819277108434
2486	node1153	g__Flavobacterium	0.017	0.306819277108434
4004	node223	f__JG35-K1-AG5	0.017	0.306819277108434
4086	node357	g__Pedomicrobium	0.017	0.306819277108434
4350	node7283	g__Iamia	0.017	0.306819277108434
4516	node5975	k__Bacteria	0.017	0.306819277108434
4924	node3534	f__Sphingomonadaceae	0.017	0.306819277108434
5321	node1403	g__Acetobacteroides	0.017	0.306819277108434
5413	node7116	o__Micrococcales	0.017	0.306819277108434
5467	node2698	g__Bacteroides	0.017	0.306819277108434
5720	node9449	g__Leeia	0.017	0.306819277108434
6174	node3436	f__Sphingomonadaceae	0.017	0.306819277108434
7473	node1363	f__Saprospiraceae	0.017	0.306819277108434
7495	node8378	g__Alkanindiges	0.017	0.306819277108434
7563	node8421	k__Bacteria	0.017	0.306819277108434
7687	node9047	f__Oligoflexaceae	0.017	0.306819277108434
8068	node5306	f__Lachnospiraceae	0.017	0.306819277108434
9883	node676	o__Rhizobiales	0.017	0.306819277108434
10101	node4079	g__Haliangium	0.017	0.306819277108434
10140	node9055	f__Oligoflexaceae	0.017	0.306819277108434
10284	node1695	f__Chitinophagaceae	0.017	0.306819277108434
10350	node9571	f__Nitrosomonadaceae	0.017	0.306819277108434
10525	node10302	o__Lactobacillales	0.017	0.306819277108434
10542	node3403	g__Novosphingobium	0.017	0.306819277108434
460	node9459	g__Leeia	0.019	0.32876897689769
1051	node9703	f__FamilyI	0.019	0.32876897689769
1072	node6677	g__Planctomyces	0.019	0.32876897689769
1340	node1645	f__Chitinophagaceae	0.019	0.32876897689769
2072	node1354	f__Saprospiraceae	0.019	0.32876897689769
2276	node10209	o__Fusobacteriales	0.019	0.32876897689769
2299	node1542	f__Chitinophagaceae	0.019	0.32876897689769
2691	node1529	f__Chitinophagaceae	0.019	0.32876897689769
3310	node6951	g__Pseudonocardia	0.019	0.32876897689769
3515	node4768	f__Ruminococcaceae	0.019	0.32876897689769
4248	node5580	f__Clostridiaceae_1	0.019	0.32876897689769
5297	node1955	f__PHOS-HE51	0.019	0.32876897689769
5355	node9520	f__Alcaligenaceae	0.019	0.32876897689769
6071	node9464	g__Leeia	0.019	0.32876897689769
6236	node1878	f__env.OPS_17	0.019	0.32876897689769
7522	node634	g__Bauldia	0.019	0.32876897689769
7621	node2793	g__Dysgonomonas	0.019	0.32876897689769
8083	node5307	f__Lachnospiraceae	0.019	0.32876897689769
8155	node2207	f__Flavobacteriaceae	0.019	0.32876897689769
8249	node362	g__Pedomicrobium	0.019	0.32876897689769
8375	node9844	g__Chamaesiphon	0.019	0.32876897689769
8604	node8366	f__Moraxellaceae	0.019	0.32876897689769
10102	node4078	g__Haliangium	0.019	0.32876897689769
10364	node529	o__Rhizobiales	0.019	0.32876897689769
10473	node1202	f__Flavobacteriaceae	0.019	0.32876897689769
455	node9450	g__Leeia	0.021	0.3489793977813
797	node9477	g__Leeia	0.021	0.3489793977813
811	node9515	f__Alcaligenaceae	0.021	0.3489793977813
1536	node4080	g__Haliangium	0.021	0.3489793977813
1948	node7219	o__Micrococcales	0.021	0.3489793977813
2413	node6783	p__Actinobacteria	0.021	0.3489793977813
2776	node2376	g__Runella	0.021	0.3489793977813
3137	node1000	f__Phyllobacteriaceae	0.021	0.3489793977813
5230	node7674	f__Verrucomicrobiaceae	0.021	0.3489793977813
5272	node3555	f__Sphingomonadaceae	0.021	0.3489793977813
5584	node8237	k__Bacteria	0.021	0.3489793977813
5979	node940	g__Rhodobacter	0.021	0.3489793977813
6009	node9031	f__Oligoflexaceae	0.021	0.3489793977813
6159	node9929	f__Cytophagaceae	0.021	0.3489793977813
6193	node2529	f__Cytophagaceae	0.021	0.3489793977813
6279	node3795	g__Gaiella	0.021	0.3489793977813
7278	node2652	g__Dysgonomonas	0.021	0.3489793977813
9344	node1337	f__Saprospiraceae	0.021	0.3489793977813
9643	node2590	g__Cytophaga	0.021	0.3489793977813
9668	node1247	g__Flavobacterium	0.021	0.3489793977813
9706	node1022	k__Bacteria	0.021	0.3489793977813
9870	node8831	f__Coxiellaceae	0.021	0.3489793977813
10144	node6738	f__Tepidisphaeraceae	0.021	0.3489793977813
10392	node748	f__Rhizobiaceae	0.021	0.3489793977813
10393	node749	f__Rhizobiaceae	0.021	0.3489793977813
438	node9180	f__Alcaligenaceae	0.023	0.367089802130898
1824	node2168	o__Bacteroidales	0.023	0.367089802130898
1929	node4081	g__Haliangium	0.023	0.367089802130898
2120	node8692	g__Steroidobacter	0.023	0.367089802130898
2182	node7029	f__Nocardioidaceae	0.023	0.367089802130898
3243	node9871	g__Chamaesiphon	0.023	0.367089802130898
3673	node2674	g__Dysgonomonas	0.023	0.367089802130898
3880	node2281	f__NS9_marine_group	0.023	0.367089802130898
4641	node8513	f__Enterobacteriaceae	0.023	0.367089802130898
4652	node7519	f__DA101_soil_group	0.023	0.367089802130898
5123	node1899	f__env.OPS_17	0.023	0.367089802130898
5988	node7630	f__Verrucomicrobiaceae	0.023	0.367089802130898
6194	node2528	f__Cytophagaceae	0.023	0.367089802130898
6313	node921	f__Rhodobacteraceae	0.023	0.367089802130898
6475	node485	f__Xanthobacteraceae	0.023	0.367089802130898
6761	node3397	g__Novosphingobium	0.023	0.367089802130898
6997	node5130	f__Lachnospiraceae	0.023	0.367089802130898
7045	node1348	f__Saprospiraceae	0.023	0.367089802130898
7049	node9369	f__Comamonadaceae	0.023	0.367089802130898
7591	node3848	f__Sandaracinaceae	0.023	0.367089802130898
7748	node5882	f__HSB_OF53-F07	0.023	0.367089802130898
8550	node3340	f__Sphingomonadaceae	0.023	0.367089802130898
8967	node205	o__Rhizobiales	0.023	0.367089802130898
9010	node4842	g__Candidatus_Soleaferrea	0.023	0.367089802130898
10454	node2006	g__Pedobacter	0.023	0.367089802130898
10523	node10304	f__Streptococcaceae	0.023	0.367089802130898
437	node9183	f__Alcaligenaceae	0.025	0.384948604992658
1214	node6142	f__Planctomycetaceae	0.025	0.384948604992658
1390	node3000	f__Holosporaceae	0.025	0.384948604992658
1550	node498	o__Rhizobiales	0.025	0.384948604992658
1759	node391	f__Hyphomicrobiaceae	0.025	0.384948604992658
2416	node6784	p__Actinobacteria	0.025	0.384948604992658
2791	node1312	f__Saprospiraceae	0.025	0.384948604992658
2937	node5596	f__Clostridiaceae_1	0.025	0.384948604992658
3809	node1423	f__Saprospiraceae	0.025	0.384948604992658
4566	node3519	f__Sphingomonadaceae	0.025	0.384948604992658
5036	node770	f__Rhizobiales_Incertae_Sedis	0.025	0.384948604992658
5365	node575	f__Hyphomicrobiaceae	0.025	0.384948604992658
5497	node8108	g__Opitutus	0.025	0.384948604992658
6301	node1659	f__Chitinophagaceae	0.025	0.384948604992658
7474	node1360	f__Saprospiraceae	0.025	0.384948604992658
7486	node6861	g__Mycobacterium	0.025	0.384948604992658
7521	node633	g__Bauldia	0.025	0.384948604992658
7679	node4656	f__Ruminococcaceae	0.025	0.384948604992658
7866	node3501	f__Sphingomonadaceae	0.025	0.384948604992658
7868	node619	g__Rhodomicrobium	0.025	0.384948604992658
9170	node7098	g__Nakamurella	0.025	0.384948604992658
9655	node8478	c__Gammaproteobacteria	0.025	0.384948604992658
10246	node8277	p__Firmicutes	0.025	0.384948604992658
10397	node742	f__Rhizobiaceae	0.025	0.384948604992658
244	node2684	g__Bacteroides	0.027	0.40273399715505
779	node2236	f__Flavobacteriaceae	0.027	0.40273399715505
1551	node499	o__Rhizobiales	0.027	0.40273399715505
2055	node7666	g__Luteolibacter	0.027	0.40273399715505
2870	node880	g__Cereibacter	0.027	0.40273399715505
3674	node5373	f__Lachnospiraceae	0.027	0.40273399715505
5069	node233	o__Rhizobiales	0.027	0.40273399715505
5122	node1898	f__env.OPS_17	0.027	0.40273399715505
5228	node7676	f__Verrucomicrobiaceae	0.027	0.40273399715505
5231	node7675	f__Verrucomicrobiaceae	0.027	0.40273399715505
5626	node8488	f__Enterobacteriaceae	0.027	0.40273399715505
5874	node9295	f__Comamonadaceae	0.027	0.40273399715505
6300	node1658	f__Chitinophagaceae	0.027	0.40273399715505
6419	node1468	f__Chitinophagaceae	0.027	0.40273399715505
6823	node8293	o__Bacillales	0.027	0.40273399715505
7520	node632	g__Bauldia	0.027	0.40273399715505
8660	node304	f__Hyphomicrobiaceae	0.027	0.40273399715505
8690	node19	k__Bacteria	0.027	0.40273399715505
8913	node110	g__Brevundimonas	0.027	0.40273399715505
9588	node9825	g__Chamaesiphon	0.027	0.40273399715505
9707	node8292	o__Bacillales	0.027	0.40273399715505
10265	node9918	o__Bacteroidales	0.027	0.40273399715505
529	node7299	f__Acidimicrobiaceae	0.029	0.41944
782	node1454	f__Chitinophagaceae	0.029	0.41944
1039	node7628	f__Verrucomicrobiaceae	0.029	0.41944
1355	node668	o__Rhizobiales	0.029	0.41944
1940	node7211	o__Micrococcales	0.029	0.41944
3002	node9622	o__Burkholderiales	0.029	0.41944
3169	node3145	f__Acetobacteraceae	0.029	0.41944
5326	node4126	g__Haliangium	0.029	0.41944
5469	node2696	g__Bacteroides	0.029	0.41944
5963	node1677	f__Chitinophagaceae	0.029	0.41944
7289	node4675	f__Ruminococcaceae	0.029	0.41944
7331	node5396	f__Lachnospiraceae	0.029	0.41944
7867	node618	g__Rhodomicrobium	0.029	0.41944
8000	node5224	f__Lachnospiraceae	0.029	0.41944
8522	node2241	f__Flavobacteriaceae	0.029	0.41944
9062	node8380	g__Alkanindiges	0.029	0.41944
9319	node7306	f__Acidimicrobiaceae	0.029	0.41944
9325	node7307	f__Acidimicrobiaceae	0.029	0.41944
9562	node872	f__Rhodobacteraceae	0.029	0.41944
9566	node878	g__Cereibacter	0.029	0.41944
10401	node746	f__Rhizobiaceae	0.029	0.41944
10433	node9064	f__Oligoflexaceae	0.029	0.41944
533	node7293	g__Ilumatobacter	0.031	0.438094339622642
741	node5976	k__Bacteria	0.031	0.438094339622642
865	node8648	g__Pseudoxanthomonas	0.031	0.438094339622642
2040	node3680	f__Elev-16S-1332	0.031	0.438094339622642
2169	node4918	f__Ruminococcaceae	0.031	0.438094339622642
2329	node9958	g__Leadbetterella	0.031	0.438094339622642
2808	node2191	f__LiUU-11-161	0.031	0.438094339622642
3463	node4834	f__Ruminococcaceae	0.031	0.438094339622642
3990	node715	c__Alphaproteobacteria	0.031	0.438094339622642
5758	node613	g__Rhodomicrobium	0.031	0.438094339622642
6272	node1381	f__Saprospiraceae	0.031	0.438094339622642
6511	node7172	g__Angustibacter	0.031	0.438094339622642
7959	node3798	g__Gaiella	0.031	0.438094339622642
8183	node5406	f__Lachnospiraceae	0.031	0.438094339622642
8691	node18	k__Bacteria	0.031	0.438094339622642
9004	node4844	g__Candidatus_Soleaferrea	0.031	0.438094339622642
9519	node5733	g__Candidatus_Solibacter	0.031	0.438094339622642
117	node9558	g__Massilia	0.033	0.44650064516129
504	node783	o__Rhizobiales	0.033	0.44650064516129
852	node7854	o__Chlorobiales	0.033	0.44650064516129
855	node7859	o__Chlorobiales	0.033	0.44650064516129
1774	node9740	g__Pleurocapsa	0.033	0.44650064516129
1874	node2664	f__Porphyromonadaceae	0.033	0.44650064516129
2109	node1687	f__Chitinophagaceae	0.033	0.44650064516129
2154	node9768	c__Cyanobacteria	0.033	0.44650064516129
2240	node10062	f__01D2Z36	0.033	0.44650064516129
2607	node6662	g__Planctomyces	0.033	0.44650064516129
2613	node9144	c__Betaproteobacteria	0.033	0.44650064516129
2973	node6935	g__Pseudonocardia	0.033	0.44650064516129
3462	node4835	f__Ruminococcaceae	0.033	0.44650064516129
3645	node3723	f__Elev-16S-1332	0.033	0.44650064516129
3919	node867	f__Rhodobacteraceae	0.033	0.44650064516129
4803	node9112	g__Desulfovibrio	0.033	0.44650064516129
4891	node3021	f__Holosporaceae	0.033	0.44650064516129
5747	node228	f__JG35-K1-AG5	0.033	0.44650064516129
6490	node8632	g__Pseudoxanthomonas	0.033	0.44650064516129
7030	node8188	g__Wolbachia	0.033	0.44650064516129
7422	node8583	c__Gammaproteobacteria	0.033	0.44650064516129
7678	node4657	f__Ruminococcaceae	0.033	0.44650064516129
7703	node1556	g__Ferruginibacter	0.033	0.44650064516129
8250	node363	g__Pedomicrobium	0.033	0.44650064516129
8465	node4564	g__Candidatus_Bacilloplasma	0.033	0.44650064516129
8688	node17	k__Bacteria	0.033	0.44650064516129
8851	node1287	f__Saprospiraceae	0.033	0.44650064516129
9042	node5340	f__Lachnospiraceae	0.033	0.44650064516129
9522	node5732	g__Candidatus_Solibacter	0.033	0.44650064516129
9530	node4193	f__Blfdi19	0.033	0.44650064516129
9608	node8307	o__Bacillales	0.033	0.44650064516129
9751	node7972	f__Parachlamydiaceae	0.033	0.44650064516129
10162	node8308	o__Bacillales	0.033	0.44650064516129
245	node2685	g__Bacteroides	0.035	0.459912280701754
366	node7668	g__Luteolibacter	0.035	0.459912280701754
382	node1118	g__Flavobacterium	0.035	0.459912280701754
1378	node6075	g__Pirellula	0.035	0.459912280701754
1930	node4082	g__Haliangium	0.035	0.459912280701754
2183	node7028	f__Nocardioidaceae	0.035	0.459912280701754
2318	node2166	p__Bacteroidetes	0.035	0.459912280701754
2766	node9080	f__Desulfovibrionaceae	0.035	0.459912280701754
3083	node2351	f__Cytophagaceae	0.035	0.459912280701754
3738	node9669	f__Neisseriaceae	0.035	0.459912280701754
5083	node6461	g__Gemmata	0.035	0.459912280701754
5757	node1950	f__PHOS-HE51	0.035	0.459912280701754
6282	node3794	g__Gaiella	0.035	0.459912280701754
6310	node1655	f__Chitinophagaceae	0.035	0.459912280701754
7374	node4045	g__Sorangium	0.035	0.459912280701754
7487	node9302	f__Comamonadaceae	0.035	0.459912280701754
7716	node7224	f__Intrasporangiaceae	0.035	0.459912280701754
7983	node9154	f__Rhodocyclaceae	0.035	0.459912280701754
8847	node1289	f__Saprospiraceae	0.035	0.459912280701754
8855	node3930	f__Polyangiaceae	0.035	0.459912280701754
9005	node4845	g__Candidatus_Soleaferrea	0.035	0.459912280701754
9011	node4843	g__Candidatus_Soleaferrea	0.035	0.459912280701754
9750	node7973	f__Parachlamydiaceae	0.035	0.459912280701754
530	node7290	f__Acidimicrobiaceae	0.037	0.474886168910649
706	node1098	g__Flavobacterium	0.037	0.474886168910649
1671	node8191	g__Wolbachia	0.037	0.474886168910649
1760	node390	f__Hyphomicrobiaceae	0.037	0.474886168910649
2396	node6446	f__Planctomycetaceae	0.037	0.474886168910649
2587	node7004	g__Acidothermus	0.037	0.474886168910649
3266	node10003	f__Saprospiraceae	0.037	0.474886168910649
4131	node9231	f__Comamonadaceae	0.037	0.474886168910649
5137	node293	f__Hyphomicrobiaceae	0.037	0.474886168910649
6150	node7155	f__Kineosporiaceae	0.037	0.474886168910649
6323	node699	g__Rhodoblastus	0.037	0.474886168910649
6334	node9232	f__Comamonadaceae	0.037	0.474886168910649
6656	node1761	g__Mucinivorans	0.037	0.474886168910649
7733	node900	f__Rhodobacteraceae	0.037	0.474886168910649
9153	node1727	g__Taibaiella	0.037	0.474886168910649
9213	node3731	f__Elev-16S-1332	0.037	0.474886168910649
9811	node4464	f__Spirochaetaceae	0.037	0.474886168910649
10234	node1795	f__NS11-12_marine_group	0.037	0.474886168910649
10518	node10309	f__Streptococcaceae	0.037	0.474886168910649
351	node6068	g__Pirellula	0.039	0.488594982078853
453	node9456	g__Leeia	0.039	0.488594982078853
730	node4836	f__Ruminococcaceae	0.039	0.488594982078853
1369	node2570	f__Cytophagaceae	0.039	0.488594982078853
3911	node868	f__Rhodobacteraceae	0.039	0.488594982078853
4836	node8551	g__Pseudomonas	0.039	0.488594982078853
6432	node263	f__JG35-K1-AG5	0.039	0.488594982078853
7229	node9115	p__Proteobacteria	0.039	0.488594982078853
7425	node4446	f__Spirochaetaceae	0.039	0.488594982078853
7523	node635	g__Bauldia	0.039	0.488594982078853
7561	node8423	k__Bacteria	0.039	0.488594982078853
7720	node9353	f__Comamonadaceae	0.039	0.488594982078853
8270	node73	f__Methylobacteriaceae	0.039	0.488594982078853
8414	node8465	c__Gammaproteobacteria	0.039	0.488594982078853
8844	node3931	f__Polyangiaceae	0.039	0.488594982078853
8883	node4540	f__Deinococcaceae	0.039	0.488594982078853
9346	node4563	g__Candidatus_Bacilloplasma	0.039	0.488594982078853
10088	node5697	g__Bryobacter	0.039	0.488594982078853
10451	node9270	f__Comamonadaceae	0.039	0.488594982078853
10560	node8541	f__Pseudomonadaceae	0.039	0.488594982078853
315	node972	f__Rhodobacteraceae	0.041	0.498754060324826
473	node9539	f__Oxalobacteraceae	0.041	0.498754060324826
819	node9519	f__Alcaligenaceae	0.041	0.498754060324826
1138	node9494	g__Methylotenera	0.041	0.498754060324826
1723	node7406	f__Gemmatimonadaceae	0.041	0.498754060324826
2093	node4530	c__Deinococci	0.041	0.498754060324826
2477	node1158	g__Flavobacterium	0.041	0.498754060324826
2645	node8348	k__Bacteria	0.041	0.498754060324826
2829	node4596	c__Clostridia	0.041	0.498754060324826
3490	node6548	g__Gemmata	0.041	0.498754060324826
3513	node8399	f__Moraxellaceae	0.041	0.498754060324826
3649	node2094	g__Fluviicola	0.041	0.498754060324826
4224	node1328	f__Saprospiraceae	0.041	0.498754060324826
4484	node1228	g__Flavobacterium	0.041	0.498754060324826
6410	node1467	f__Chitinophagaceae	0.041	0.498754060324826
7560	node8422	k__Bacteria	0.041	0.498754060324826
7598	node3847	f__Sandaracinaceae	0.041	0.498754060324826
8149	node3366	g__Blastomonas	0.041	0.498754060324826
8404	node8462	f__Enterobacteriaceae	0.041	0.498754060324826
8495	node9613	f__Alcaligenaceae	0.041	0.498754060324826
8689	node16	k__Bacteria	0.041	0.498754060324826
8849	node1285	f__Saprospiraceae	0.041	0.498754060324826
9006	node4846	g__Candidatus_Soleaferrea	0.041	0.498754060324826
9305	node9653	f__Oxalobacteraceae	0.041	0.498754060324826
9872	node8342	k__Bacteria	0.041	0.498754060324826
820	node9518	f__Alcaligenaceae	0.043	0.512967007963595
2430	node1373	f__Saprospiraceae	0.043	0.512967007963595
2432	node1375	f__Saprospiraceae	0.043	0.512967007963595
2528	node4417	g__H16	0.043	0.512967007963595
3454	node9048	f__Oligoflexaceae	0.043	0.512967007963595
3737	node5229	g__Tyzzerella_3	0.043	0.512967007963595
3755	node457	f__Bradyrhizobiaceae	0.043	0.512967007963595
4585	node2170	f__Rikenellaceae	0.043	0.512967007963595
5743	node1501	f__Chitinophagaceae	0.043	0.512967007963595
6177	node3439	f__Sphingomonadaceae	0.043	0.512967007963595
6810	node6348	f__Planctomycetaceae	0.043	0.512967007963595
6932	node9696	c__Cyanobacteria	0.043	0.512967007963595
8054	node1539	f__Chitinophagaceae	0.043	0.512967007963595
9214	node3730	f__Elev-16S-1332	0.043	0.512967007963595
9871	node8343	k__Bacteria	0.043	0.512967007963595
9967	node9006	f__Xanthomonadaceae	0.043	0.512967007963595
10354	node9575	f__Nitrosomonadaceae	0.043	0.512967007963595
330	node7485	g__Candidatus_Xiphinematobacter	0.045	0.523718091009989
747	node5361	g__Tyzzerella_3	0.045	0.523718091009989
1571	node7980	f__Parachlamydiaceae	0.045	0.523718091009989
1850	node6338	f__Planctomycetaceae	0.045	0.523718091009989
1885	node2835	o__Rhodospirillales	0.045	0.523718091009989
2346	node1350	f__Saprospiraceae	0.045	0.523718091009989
2414	node6782	k__Bacteria	0.045	0.523718091009989
4159	node1924	f__env.OPS_17	0.045	0.523718091009989
4559	node3510	g__Zymomonas	0.045	0.523718091009989
5435	node2560	f__Cytophagaceae	0.045	0.523718091009989
5972	node2717	g__Prevotellaceae_UCG-001	0.045	0.523718091009989
6137	node200	f__MNG7	0.045	0.523718091009989
6401	node5541	g__Christensenellaceae_R-7_group	0.045	0.523718091009989
6599	node6288	f__Planctomycetaceae	0.045	0.523718091009989
6614	node2102	p__Bacteroidetes	0.045	0.523718091009989
7267	node2809	g__Aerosakkonema	0.045	0.523718091009989
7417	node1229	g__Flavobacterium	0.045	0.523718091009989
7831	node9325	f__Comamonadaceae	0.045	0.523718091009989
8101	node5308	f__Lachnospiraceae	0.045	0.523718091009989
8293	node10579	f__Bacteroidales_S24-7_group	0.045	0.523718091009989
9979	node723	f__C2U	0.045	0.523718091009989
10503	node193	o__Rhizobiales	0.045	0.523718091009989
138	node500	o__Rhizobiales	0.047	0.532802162162162
225	node1884	f__env.OPS_17	0.047	0.532802162162162
926	node6946	f__Pseudonocardiaceae	0.047	0.532802162162162
968	node5704	f__Solibacteraceae_(Subgroup_3)	0.047	0.532802162162162
1025	node685	g__Roseiarcus	0.047	0.532802162162162
2062	node2707	k__Bacteria	0.047	0.532802162162162
2336	node9953	g__Leadbetterella	0.047	0.532802162162162
2812	node2195	p__Bacteroidetes	0.047	0.532802162162162
3643	node3721	f__Elev-16S-1332	0.047	0.532802162162162
3828	node6708	g__Planctomyces	0.047	0.532802162162162
3958	node1580	g__Ferruginibacter	0.047	0.532802162162162
4301	node1757	g__Mucinivorans	0.047	0.532802162162162
4382	node2588	g__Cytophaga	0.047	0.532802162162162
4430	node6939	g__Pseudonocardia	0.047	0.532802162162162
4900	node9009	g__Ignatzschineria	0.047	0.532802162162162
5029	node9892	g__Armatimonas	0.047	0.532802162162162
5538	node961	f__Rhodobacteraceae	0.047	0.532802162162162
5763	node616	g__Rhodomicrobium	0.047	0.532802162162162
6306	node1651	g__Sediminibacterium	0.047	0.532802162162162
6423	node9480	c__Betaproteobacteria	0.047	0.532802162162162
6933	node9697	c__Cyanobacteria	0.047	0.532802162162162
8565	node10196	o__Selenomonadales	0.047	0.532802162162162
8852	node1286	f__Saprospiraceae	0.047	0.532802162162162
9695	node4509	g__Nitrospira	0.047	0.532802162162162
593	node6304	g__Gemmata	0.049	0.546610638297872
928	node6944	g__Pseudonocardia	0.049	0.546610638297872
1140	node9496	g__Methylotenera	0.049	0.546610638297872
1649	node1804	f__NS11-12_marine_group	0.049	0.546610638297872
2275	node10208	o__Fusobacteriales	0.049	0.546610638297872
2297	node1544	g__Ferruginibacter	0.049	0.546610638297872
3622	node9814	g__Leptolyngbya	0.049	0.546610638297872
3632	node2423	g__Dyadobacter	0.049	0.546610638297872
4189	node2447	f__Cytophagaceae	0.049	0.546610638297872
5082	node6460	g__Gemmata	0.049	0.546610638297872
6732	node3386	f__Sphingomonadaceae	0.049	0.546610638297872
8049	node1533	g__Ferruginibacter	0.049	0.546610638297872
8914	node445	o__Rhizobiales	0.049	0.546610638297872
10261	node8367	f__Moraxellaceae	0.049	0.546610638297872
10402	node747	f__Rhizobiaceae	0.049	0.546610638297872
194	node7106	g__Sporichthya	0.051	0.558815047021944
728	node4837	f__Ruminococcaceae	0.051	0.558815047021944
1722	node7407	f__Gemmatimonadaceae	0.051	0.558815047021944
3467	node4838	f__Ruminococcaceae	0.051	0.558815047021944
4922	node3532	f__Sphingomonadaceae	0.051	0.558815047021944
6453	node10258	g__Spiroplasma	0.051	0.558815047021944
7029	node8189	g__Wolbachia	0.051	0.558815047021944
7416	node4443	f__Spirochaetaceae	0.051	0.558815047021944
7779	node2368	f__Cytophagaceae	0.051	0.558815047021944
7907	node3504	g__Rhizorhapis	0.051	0.558815047021944
8698	node8014	o__Chlamydiales	0.051	0.558815047021944
9041	node5611	g__Clostridium_sensu_stricto_1	0.051	0.558815047021944
9071	node4717	f__Ruminococcaceae	0.051	0.558815047021944
9171	node7099	g__Nakamurella	0.051	0.558815047021944
9355	node8526	g__Cellvibrio	0.051	0.558815047021944
9408	node9012	f__Xanthomonadaceae	0.051	0.558815047021944
10130	node8080	g__Helicobacter	0.051	0.558815047021944
147	node9884	f__FamilyI	0.053	0.5671
788	node1452	f__Chitinophagaceae	0.053	0.5671
1277	node1866	f__env.OPS_17	0.053	0.5671
1754	node399	o__Rhizobiales	0.053	0.5671
2004	node6106	f__Planctomycetaceae	0.053	0.5671
2013	node2332	g__Candidatus_Amoebophilus	0.053	0.5671
2831	node4594	k__Bacteria	0.053	0.5671
3026	node9991	f__Saprospiraceae	0.053	0.5671
3577	node599	g__Kaistia	0.053	0.5671
4425	node1232	g__Flavobacterium	0.053	0.5671
5032	node774	o__Rhizobiales	0.053	0.5671
6152	node7153	c__Actinobacteria	0.053	0.5671
6485	node8637	g__Stenotrophomonas	0.053	0.5671
6922	node7991	f__Parachlamydiaceae	0.053	0.5671
7339	node7204	g__Sanguibacter	0.053	0.5671
8387	node3808	g__Gaiella	0.053	0.5671
8421	node8469	f__Enterobacteriaceae	0.053	0.5671
8454	node1049	g__Woodsholea	0.053	0.5671
8582	node4456	g__Spirochaeta_2	0.053	0.5671
9549	node1747	f__Rikenellaceae	0.053	0.5671
9867	node8836	f__Coxiellaceae	0.053	0.5671
10132	node8081	g__Helicobacter	0.053	0.5671
10319	node7830	f__Deferribacteraceae	0.053	0.5671
1316	node1396	p__Bacteroidetes	0.055	0.578465396188566
1720	node7405	f__Gemmatimonadaceae	0.055	0.578465396188566
3190	node1191	f__Flavobacteriaceae	0.055	0.578465396188566
3752	node454	f__Bradyrhizobiaceae	0.055	0.578465396188566
4510	node5301	g__Tyzzerella_3	0.055	0.578465396188566
4684	node281	f__Hyphomicrobiaceae	0.055	0.578465396188566
4708	node9015	f__Xanthomonadaceae	0.055	0.578465396188566
4881	node3244	f__Acetobacteraceae	0.055	0.578465396188566
4980	node7531	f__DA101_soil_group	0.055	0.578465396188566
5005	node9543	f__Oxalobacteraceae	0.055	0.578465396188566
6510	node7173	g__Angustibacter	0.055	0.578465396188566
6743	node3392	f__Sphingomonadaceae	0.055	0.578465396188566
7432	node2145	f__Rikenellaceae	0.055	0.578465396188566
7611	node6657	g__Planctomyces	0.055	0.578465396188566
8850	node1284	f__Saprospiraceae	0.055	0.578465396188566
9043	node5341	f__Lachnospiraceae	0.055	0.578465396188566
9431	node6590	f__Planctomycetaceae	0.055	0.578465396188566
293	node10364	k__Bacteria	0.057	0.590031589338598
1755	node398	o__Rhizobiales	0.057	0.590031589338598
1855	node6658	g__Planctomyces	0.057	0.590031589338598
3031	node9994	f__Saprospiraceae	0.057	0.590031589338598
3034	node6961	c__Actinobacteria	0.057	0.590031589338598
3054	node3378	g__Altererythrobacter	0.057	0.590031589338598
3158	node5292	f__Lachnospiraceae	0.057	0.590031589338598
3375	node127	f__Caulobacteraceae	0.057	0.590031589338598
3884	node2285	f__NS9_marine_group	0.057	0.590031589338598
4039	node2616	f__Porphyromonadaceae	0.057	0.590031589338598
4253	node4724	f__Ruminococcaceae	0.057	0.590031589338598
4497	node5858	k__Bacteria	0.057	0.590031589338598
4810	node8144	f__Bacteriovoracaceae	0.057	0.590031589338598
5543	node8239	p__Firmicutes	0.057	0.590031589338598
5721	node9448	c__Betaproteobacteria	0.057	0.590031589338598
6819	node8290	o__Bacillales	0.057	0.590031589338598
82	node1414	f__Saprospiraceae	0.059	0.601822957198443
1086	node847	c__Alphaproteobacteria	0.059	0.601822957198443
2820	node371	f__Hyphomicrobiaceae	0.059	0.601822957198443
3720	node10424	f__Peptostreptococcaceae	0.059	0.601822957198443
4010	node1585	g__Ferruginibacter	0.059	0.601822957198443
5506	node8103	f__Opitutaceae	0.059	0.601822957198443
6075	node9460	g__Leeia	0.059	0.601822957198443
6725	node9737	g__Pleurocapsa	0.059	0.601822957198443
7260	node5755	k__Bacteria	0.059	0.601822957198443
7492	node6869	g__Nocardia	0.059	0.601822957198443
7632	node6442	f__Planctomycetaceae	0.059	0.601822957198443
9547	node1745	f__Rikenellaceae	0.059	0.601822957198443
9635	node3248	f__Acetobacteraceae	0.059	0.601822957198443
9712	node2954	f__Rhodospirillaceae	0.059	0.601822957198443
10491	node5859	k__Bacteria	0.059	0.601822957198443
2513	node8820	g__Acidibacter	0.061	0.615044230769231
2785	node4238	g__Bdellovibrio	0.061	0.615044230769231
3404	node4792	f__Ruminococcaceae	0.061	0.615044230769231
3553	node10526	f__Bacteroidales_S24-7_group	0.061	0.615044230769231
3832	node6702	g__Planctomyces	0.061	0.615044230769231
4337	node8837	f__Coxiellaceae	0.061	0.615044230769231
5099	node2542	f__Cytophagaceae	0.061	0.615044230769231
5701	node4100	g__Haliangium	0.061	0.615044230769231
7576	node8083	g__Helicobacter	0.061	0.615044230769231
7623	node2791	g__Dysgonomonas	0.061	0.615044230769231
9009	node4841	g__Candidatus_Soleaferrea	0.061	0.615044230769231
10266	node8269	p__Firmicutes	0.061	0.615044230769231
841	node8700	f__Xanthomonadales_Incertae_Sedis	0.063	0.623224528301887
1130	node4629	g__Hydrogenispora	0.063	0.623224528301887
1289	node2110	f__Rikenellaceae	0.063	0.623224528301887
1771	node9745	g__Pleurocapsa	0.063	0.623224528301887
2012	node2331	g__Candidatus_Amoebophilus	0.063	0.623224528301887
2054	node2153	g__Alistipes	0.063	0.623224528301887
3373	node125	f__Caulobacteraceae	0.063	0.623224528301887
3890	node4706	f__Ruminococcaceae	0.063	0.623224528301887
4281	node4181	o__Myxococcales	0.063	0.623224528301887
5298	node1954	f__PHOS-HE51	0.063	0.623224528301887
5352	node9525	f__Alcaligenaceae	0.063	0.623224528301887
5918	node1855	f__KD3-93	0.063	0.623224528301887
6494	node4415	g__H16	0.063	0.623224528301887
8297	node10576	f__Bacteroidales_S24-7_group	0.063	0.623224528301887
9107	node586	g__Devosia	0.063	0.623224528301887
9262	node1260	f__Saprospiraceae	0.063	0.623224528301887
9546	node1744	f__Rikenellaceae	0.063	0.623224528301887
9675	node9222	f__Comamonadaceae	0.063	0.623224528301887
9942	node1764	g__Mucinivorans	0.063	0.623224528301887
10044	node2024	f__Sphingobacteriaceae	0.063	0.623224528301887
269	node9351	f__Comamonadaceae	0.065	0.631101851851852
360	node7662	f__Verrucomicrobiaceae	0.065	0.631101851851852
778	node2237	f__Flavobacteriaceae	0.065	0.631101851851852
1320	node1392	f__Saprospiraceae	0.065	0.631101851851852
2571	node8431	f__Enterobacteriaceae	0.065	0.631101851851852
2772	node1438	f__Chitinophagaceae	0.065	0.631101851851852
3648	node2095	g__Fluviicola	0.065	0.631101851851852
3706	node6974	g__Acidothermus	0.065	0.631101851851852
3910	node869	f__Rhodobacteraceae	0.065	0.631101851851852
4395	node5860	o__Ktedonobacterales	0.065	0.631101851851852
4423	node1230	g__Flavobacterium	0.065	0.631101851851852
4883	node4172	o__Myxococcales	0.065	0.631101851851852
6154	node7151	o__Micrococcales	0.065	0.631101851851852
7113	node9759	f__FamilyI	0.065	0.631101851851852
7324	node1574	g__Ferruginibacter	0.065	0.631101851851852
8458	node1515	g__Terrimonas	0.065	0.631101851851852
8956	node10440	f__Family_XIII	0.065	0.631101851851852
9539	node7565	g__Chthoniobacter	0.065	0.631101851851852
9663	node1240	g__Flavobacterium	0.065	0.631101851851852
9767	node8507	f__Enterobacteriaceae	0.065	0.631101851851852
569	node2518	f__Cytophagaceae	0.067	0.642783165599268
938	node5169	f__Lachnospiraceae	0.067	0.642783165599268
4347	node739	f__Rhizobiaceae	0.067	0.642783165599268
4506	node5852	g__Turneriella	0.067	0.642783165599268
4640	node8827	c__Gammaproteobacteria	0.067	0.642783165599268
4853	node7308	f__Acidimicrobiaceae	0.067	0.642783165599268
6274	node684	g__Roseiarcus	0.067	0.642783165599268
6329	node7387	g__Gemmatimonas	0.067	0.642783165599268
6617	node2107	o__Bacteroidales	0.067	0.642783165599268
7717	node7227	g__Phycicoccus	0.067	0.642783165599268
9842	node2455	f__Cytophagaceae	0.067	0.642783165599268
9980	node720	f__C2U	0.067	0.642783165599268
10287	node8099	f__Opitutaceae	0.067	0.642783165599268
466	node4373	f__Desulfurellaceae	0.069	0.651245724572457
474	node9538	f__Oxalobacteraceae	0.069	0.651245724572457
1136	node9492	g__Methylotenera	0.069	0.651245724572457
1490	node3044	f__DA111	0.069	0.651245724572457
2738	node3313	g__Sphingomonas	0.069	0.651245724572457
3286	node5605	f__Clostridiaceae_1	0.069	0.651245724572457
3441	node6868	f__Nocardiaceae	0.069	0.651245724572457
3681	node10288	g__Candidatus_Hepatoplasma	0.069	0.651245724572457
3721	node10425	f__Peptostreptococcaceae	0.069	0.651245724572457
4419	node1234	g__Flavobacterium	0.069	0.651245724572457
4838	node5877	f__HSB_OF53-F07	0.069	0.651245724572457
5499	node6135	f__Planctomycetaceae	0.069	0.651245724572457
6538	node4997	f__Lachnospiraceae	0.069	0.651245724572457
7015	node3696	o__Solirubrobacterales	0.069	0.651245724572457
7676	node4655	f__Ruminococcaceae	0.069	0.651245724572457
8180	node2369	f__Cytophagaceae	0.069	0.651245724572457
8746	node5061	g__Lachnospiraceae_NK4A136_group	0.069	0.651245724572457
8747	node5060	f__Lachnospiraceae	0.069	0.651245724572457
389	node5263	f__Lachnospiraceae	0.071	0.658854867256637
475	node9537	f__Oxalobacteraceae	0.071	0.658854867256637
502	node781	o__Rhizobiales	0.071	0.658854867256637
1842	node6334	f__Planctomycetaceae	0.071	0.658854867256637
3147	node2495	f__Cytophagaceae	0.071	0.658854867256637
3527	node4421	g__H16	0.071	0.658854867256637
3573	node595	f__Hyphomicrobiaceae	0.071	0.658854867256637
3974	node7771	g__Candidatus_Endomicrobium	0.071	0.658854867256637
5722	node5431	g__Ruminococcaceae_UCG-014	0.071	0.658854867256637
5777	node8714	g__Coxiella	0.071	0.658854867256637
5808	node8908	g__Legionella	0.071	0.658854867256637
6402	node5546	g__Christensenellaceae_R-7_group	0.071	0.658854867256637
7121	node9751	f__FamilyI	0.071	0.658854867256637
7439	node8586	f__Xanthomonadaceae	0.071	0.658854867256637
8764	node9862	g__Chamaesiphon	0.071	0.658854867256637
9150	node1728	g__Taibaiella	0.071	0.658854867256637
9548	node1746	f__Rikenellaceae	0.071	0.658854867256637
10214	node2342	g__Pseudarcicella	0.071	0.658854867256637
10551	node4006	f__BIrii41	0.071	0.658854867256637
1009	node5010	f__Lachnospiraceae	0.073	0.670883435582822
1717	node6715	f__Planctomycetaceae	0.073	0.670883435582822
5343	node4347	g__Geobacter	0.073	0.670883435582822
5395	node8697	f__Xanthomonadales_Incertae_Sedis	0.073	0.670883435582822
6128	node8650	g__Pseudoxanthomonas	0.073	0.670883435582822
6379	node6671	g__Planctomyces	0.073	0.670883435582822
7665	node6441	f__Planctomycetaceae	0.073	0.670883435582822
8045	node1537	f__Chitinophagaceae	0.073	0.670883435582822
9744	node7975	f__Parachlamydiaceae	0.073	0.670883435582822
10068	node1047	g__Woodsholea	0.073	0.670883435582822
10340	node1788	f__NS11-12_marine_group	0.073	0.670883435582822
243	node2689	g__Bacteroides	0.075	0.679145077720207
267	node10149	f__Planctomycetaceae	0.075	0.679145077720207
346	node1627	f__Chitinophagaceae	0.075	0.679145077720207
2241	node10063	f__01D2Z36	0.075	0.679145077720207
2447	node9316	f__Comamonadaceae	0.075	0.679145077720207
2699	node7257	g__Iamia	0.075	0.679145077720207
2952	node5338	f__Lachnospiraceae	0.075	0.679145077720207
5160	node8128	g__Opitutus	0.075	0.679145077720207
5682	node6072	g__Pirellula	0.075	0.679145077720207
5709	node9281	g__Rhodoferax	0.075	0.679145077720207
6645	node1763	g__Mucinivorans	0.075	0.679145077720207
6939	node9691	g__Propionivibrio	0.075	0.679145077720207
7214	node3865	f__Sandaracinaceae	0.075	0.679145077720207
8078	node9636	o__Burkholderiales	0.075	0.679145077720207
8207	node6538	g__Gemmata	0.075	0.679145077720207
8443	node5615	f__Clostridiaceae_1	0.075	0.679145077720207
10093	node4075	g__Haliangium	0.075	0.679145077720207
1392	node3003	f__Holosporaceae	0.077	0.687752981260647
2235	node107	g__Brevundimonas	0.077	0.687752981260647
2769	node8100	f__Opitutaceae	0.077	0.687752981260647
2886	node3505	f__Sphingomonadaceae	0.077	0.687752981260647
3040	node6964	c__Actinobacteria	0.077	0.687752981260647
3356	node434	o__Rhizobiales	0.077	0.687752981260647
3629	node9813	g__Leptolyngbya	0.077	0.687752981260647
4983	node7532	f__DA101_soil_group	0.077	0.687752981260647
5734	node9503	f__Alcaligenaceae	0.077	0.687752981260647
5995	node1448	f__Chitinophagaceae	0.077	0.687752981260647
6640	node4418	g__H16	0.077	0.687752981260647
7319	node1571	f__Chitinophagaceae	0.077	0.687752981260647
7380	node4448	f__Spirochaetaceae	0.077	0.687752981260647
7877	node342	g__Pedomicrobium	0.077	0.687752981260647
8275	node79	f__1174-901-12	0.077	0.687752981260647
9768	node8506	f__Enterobacteriaceae	0.077	0.687752981260647
396	node6040	g__Pir4_lineage	0.079	0.698477234401349
1312	node10265	g__Spiroplasma	0.079	0.698477234401349
2845	node8066	f__cvE6	0.079	0.698477234401349
3626	node9810	g__Leptolyngbya	0.079	0.698477234401349
4038	node2617	f__Porphyromonadaceae	0.079	0.698477234401349
4187	node2441	f__Cytophagaceae	0.079	0.698477234401349
5783	node7868	f__SJA-28	0.079	0.698477234401349
7583	node7015	f__Nocardioidaceae	0.079	0.698477234401349
8488	node2245	f__Flavobacteriaceae	0.079	0.698477234401349
8798	node2080	f__Cryomorphaceae	0.079	0.698477234401349
8859	node9263	f__Comamonadaceae	0.079	0.698477234401349
8899	node9679	f__Rhodocyclaceae	0.079	0.698477234401349
628	node1416	f__Saprospiraceae	0.081	0.702535980148883
1809	node5559	f__Clostridiaceae_1	0.081	0.702535980148883
1927	node1569	g__Ferruginibacter	0.081	0.702535980148883
2610	node6661	g__Planctomyces	0.081	0.702535980148883
3306	node1295	f__Saprospiraceae	0.081	0.702535980148883
3357	node435	o__Rhizobiales	0.081	0.702535980148883
3835	node6707	g__Planctomyces	0.081	0.702535980148883
3883	node2284	f__NS9_marine_group	0.081	0.702535980148883
4234	node2910	g__Reyranella	0.081	0.702535980148883
4687	node282	f__Hyphomicrobiaceae	0.081	0.702535980148883
4699	node822	g__Methylobacterium	0.081	0.702535980148883
5600	node7619	k__Bacteria	0.081	0.702535980148883
5697	node4108	g__Haliangium	0.081	0.702535980148883
5739	node9504	f__Alcaligenaceae	0.081	0.702535980148883
6371	node9701	f__FamilyI	0.081	0.702535980148883
6720	node3926	f__Polyangiaceae	0.081	0.702535980148883
6938	node9690	f__Rhodocyclaceae	0.081	0.702535980148883
7317	node1573	f__Chitinophagaceae	0.081	0.702535980148883
8086	node153	g__Asticcacaulis	0.081	0.702535980148883
8876	node10433	f__Family_XIII	0.081	0.702535980148883
8984	node9074	f__Oligoflexaceae	0.081	0.702535980148883
9197	node1164	g__Flavobacterium	0.081	0.702535980148883
9397	node3078	f__DA111	0.081	0.702535980148883
340	node1628	f__Chitinophagaceae	0.083	0.713391803278689
355	node2544	f__Cytophagaceae	0.083	0.713391803278689
542	node7127	f__Microbacteriaceae	0.083	0.713391803278689
3142	node310	f__Hyphomicrobiaceae	0.083	0.713391803278689
3302	node1291	f__Saprospiraceae	0.083	0.713391803278689
3350	node9605	f__Methylophilaceae	0.083	0.713391803278689
3975	node7770	g__Candidatus_Endomicrobium	0.083	0.713391803278689
4600	node8375	f__Moraxellaceae	0.083	0.713391803278689
7754	node5884	f__HSB_OF53-F07	0.083	0.713391803278689
9873	node8341	k__Bacteria	0.083	0.713391803278689
9920	node9008	f__Xanthomonadaceae	0.083	0.713391803278689
332	node7487	g__Candidatus_Xiphinematobacter	0.085	0.721124595469256
440	node6024	f__Planctomycetaceae	0.085	0.721124595469256
503	node782	o__Rhizobiales	0.085	0.721124595469256
1022	node5014	f__Lachnospiraceae	0.085	0.721124595469256
1048	node9700	f__FamilyI	0.085	0.721124595469256
2006	node3464	g__Rhizorhapis	0.085	0.721124595469256
2029	node1827	f__AKYH767	0.085	0.721124595469256
2896	node7060	f__Nocardioidaceae	0.085	0.721124595469256
3594	node6236	f__Planctomycetaceae	0.085	0.721124595469256
4030	node2077	p__Bacteroidetes	0.085	0.721124595469256
4308	node1750	f__Rikenellaceae	0.085	0.721124595469256
4720	node9016	f__Xanthomonadaceae	0.085	0.721124595469256
4729	node8965	g__Aquicella	0.085	0.721124595469256
6176	node3438	f__Sphingomonadaceae	0.085	0.721124595469256
8372	node9847	g__Chamaesiphon	0.085	0.721124595469256
9593	node9820	g__Chamaesiphon	0.085	0.721124595469256
486	node563	f__Hyphomicrobiaceae	0.087	0.72288589540412
1237	node3644	o__Solirubrobacterales	0.087	0.72288589540412
1713	node6837	o__Corynebacteriales	0.087	0.72288589540412
1808	node5374	f__Lachnospiraceae	0.087	0.72288589540412
2512	node3565	f__Sphingomonadaceae	0.087	0.72288589540412
2626	node2786	g__Dysgonomonas	0.087	0.72288589540412
3116	node6524	g__Gemmata	0.087	0.72288589540412
3155	node5297	f__Lachnospiraceae	0.087	0.72288589540412
3833	node6705	g__Planctomyces	0.087	0.72288589540412
3983	node9831	g__Chamaesiphon	0.087	0.72288589540412
4734	node3218	f__Acetobacteraceae	0.087	0.72288589540412
4921	node3533	f__Sphingomonadaceae	0.087	0.72288589540412
4990	node4323	f__Desulfobulbaceae	0.087	0.72288589540412
5052	node7799	g__Blastocatella	0.087	0.72288589540412
5098	node2543	f__Cytophagaceae	0.087	0.72288589540412
6516	node9906	f__Fimbriimonadaceae	0.087	0.72288589540412
6889	node8771	o__Methylococcales	0.087	0.72288589540412
7436	node2141	f__Rikenellaceae	0.087	0.72288589540412
7977	node5842	f__Acidobacteriaceae_(Subgroup_1)	0.087	0.72288589540412
8055	node1538	f__Chitinophagaceae	0.087	0.72288589540412
8470	node8287	p__Firmicutes	0.087	0.72288589540412
8563	node1045	f__Hyphomonadaceae	0.087	0.72288589540412
9471	node2297	o__Cytophagales	0.087	0.72288589540412
9956	node810	g__Methylobacterium	0.087	0.72288589540412
10387	node2938	g__Candidatus_Hepatincola	0.087	0.72288589540412
10469	node9273	g__Polaromonas	0.087	0.72288589540412
174	node3225	f__Acetobacteraceae	0.089	0.731390282131661
867	node5576	f__Clostridiaceae_1	0.089	0.731390282131661
2100	node4532	g__Truepera	0.089	0.731390282131661
2457	node9319	f__Comamonadaceae	0.089	0.731390282131661
3145	node315	f__Hyphomicrobiaceae	0.089	0.731390282131661
3352	node9607	c__Betaproteobacteria	0.089	0.731390282131661
4443	node2635	f__Porphyromonadaceae	0.089	0.731390282131661
4832	node7225	f__Intrasporangiaceae	0.089	0.731390282131661
5699	node9284	f__Comamonadaceae	0.089	0.731390282131661
6437	node266	f__JG35-K1-AG5	0.089	0.731390282131661
9323	node460	f__Bradyrhizobiaceae	0.089	0.731390282131661
9628	node3716	o__Solirubrobacterales	0.089	0.731390282131661
10082	node1046	f__Hyphomonadaceae	0.089	0.731390282131661
10171	node5013	f__Lachnospiraceae	0.089	0.731390282131661
99	node9434	f__Neisseriaceae	0.091	0.73628549382716
376	node1115	g__Flavobacterium	0.091	0.73628549382716
419	node640	c__Alphaproteobacteria	0.091	0.73628549382716
579	node4967	f__Ruminococcaceae	0.091	0.73628549382716
1238	node3643	o__Solirubrobacterales	0.091	0.73628549382716
1689	node8116	g__Opitutus	0.091	0.73628549382716
1714	node6836	o__Corynebacteriales	0.091	0.73628549382716
1751	node10495	f__Bacteroidales_S24-7_group	0.091	0.73628549382716
3524	node4767	f__Ruminococcaceae	0.091	0.73628549382716
4009	node221	f__JG35-K1-AG5	0.091	0.73628549382716
4085	node2946	f__Rhodospirillaceae	0.091	0.73628549382716
4741	node3211	f__Acetobacteraceae	0.091	0.73628549382716
4939	node2928	g__Reyranella	0.091	0.73628549382716
5785	node7866	f__SJA-28	0.091	0.73628549382716
6287	node3824	f__P3OB-42	0.091	0.73628549382716
7976	node5843	f__Acidobacteriaceae_(Subgroup_1)	0.091	0.73628549382716
7997	node2349	f__Cytophagaceae	0.091	0.73628549382716
8360	node7055	g__Nocardioides	0.091	0.73628549382716
8489	node8281	o__Lactobacillales	0.091	0.73628549382716
10575	node3150	f__Acetobacteraceae	0.091	0.73628549382716
280	node9355	f__Comamonadaceae	0.093	0.739346474601971
1538	node1863	o__Sphingobacteriales	0.093	0.739346474601971
3362	node7883	p__Fibrobacteres	0.093	0.739346474601971
4051	node1255	p__Bacteroidetes	0.093	0.739346474601971
5125	node6205	f__Planctomycetaceae	0.093	0.739346474601971
5210	node7497	f__LD29	0.093	0.739346474601971
5578	node5311	g__Tyzzerella_3	0.093	0.739346474601971
5799	node8906	g__Legionella	0.093	0.739346474601971
5904	node5457	f__Clostridiales_vadinBB60_group	0.093	0.739346474601971
5950	node7457	o__Chthoniobacterales	0.093	0.739346474601971
6149	node7156	f__Kineosporiaceae	0.093	0.739346474601971
6384	node6664	g__Planctomyces	0.093	0.739346474601971
7071	node10514	f__Bacteroidales_S24-7_group	0.093	0.739346474601971
7105	node386	f__Hyphomicrobiaceae	0.093	0.739346474601971
7318	node1572	f__Chitinophagaceae	0.093	0.739346474601971
8466	node6303	g__Gemmata	0.093	0.739346474601971
9061	node8381	g__Alkanindiges	0.093	0.739346474601971
9322	node461	f__Bradyrhizobiaceae	0.093	0.739346474601971
9554	node9143	c__Betaproteobacteria	0.093	0.739346474601971
9636	node3719	f__Elev-16S-1332	0.093	0.739346474601971
10179	node9782	g__Pleurocapsa	0.093	0.739346474601971
10522	node10305	f__Streptococcaceae	0.093	0.739346474601971
10577	node7649	f__Verrucomicrobiaceae	0.093	0.739346474601971
273	node9357	g__Aquabacterium	0.095	0.739547141796585
436	node9182	f__Alcaligenaceae	0.095	0.739547141796585
641	node10349	g__Paenibacillus	0.095	0.739547141796585
1270	node1861	o__Sphingobacteriales	0.095	0.739547141796585
1589	node5798	g__Acidobacterium	0.095	0.739547141796585
1906	node4661	f__Ruminococcaceae	0.095	0.739547141796585
2683	node1525	f__Chitinophagaceae	0.095	0.739547141796585
3514	node4769	f__Ruminococcaceae	0.095	0.739547141796585
4161	node1926	f__env.OPS_17	0.095	0.739547141796585
4329	node7755	g__Candidatus_Endomicrobium	0.095	0.739547141796585
4330	node7754	g__Candidatus_Endomicrobium	0.095	0.739547141796585
4332	node7756	g__Candidatus_Endomicrobium	0.095	0.739547141796585
4965	node2449	f__Cytophagaceae	0.095	0.739547141796585
5637	node6076	g__Pirellula	0.095	0.739547141796585
6231	node1875	f__env.OPS_17	0.095	0.739547141796585
6280	node686	g__Roseiarcus	0.095	0.739547141796585
7073	node1696	f__Chitinophagaceae	0.095	0.739547141796585
7106	node387	f__Hyphomicrobiaceae	0.095	0.739547141796585
7567	node8084	g__Helicobacter	0.095	0.739547141796585
7613	node6307	g__Gemmata	0.095	0.739547141796585
7982	node9155	f__Rhodocyclaceae	0.095	0.739547141796585
8108	node9983	f__Saprospiraceae	0.095	0.739547141796585
8288	node8079	g__Helicobacter	0.095	0.739547141796585
8310	node891	f__Rhodobacteraceae	0.095	0.739547141796585
8813	node3133	f__Acetobacteraceae	0.095	0.739547141796585
9269	node9241	c__Betaproteobacteria	0.095	0.739547141796585
9834	node9039	f__Oligoflexaceae	0.095	0.739547141796585
10288	node8098	g__Sulfurospirillum	0.095	0.739547141796585
1064	node6333	f__Planctomycetaceae	0.097	0.744613469985359
1199	node7167	f__Kineosporiaceae	0.097	0.744613469985359
1239	node3642	o__Solirubrobacterales	0.097	0.744613469985359
1688	node9007	g__Ignatzschineria	0.097	0.744613469985359
1889	node2831	c__Alphaproteobacteria	0.097	0.744613469985359
1905	node4660	f__Ruminococcaceae	0.097	0.744613469985359
2142	node2703	k__Bacteria	0.097	0.744613469985359
2746	node4696	f__Ruminococcaceae	0.097	0.744613469985359
3413	node3357	o__Sphingomonadales	0.097	0.744613469985359
3422	node2810	g__Aerosakkonema	0.097	0.744613469985359
4013	node8823	c__Gammaproteobacteria	0.097	0.744613469985359
4547	node3901	f__Sandaracinaceae	0.097	0.744613469985359
5002	node9544	g__Duganella	0.097	0.744613469985359
5351	node9524	f__Alcaligenaceae	0.097	0.744613469985359
7204	node7037	g__Nocardioides	0.097	0.744613469985359
7910	node828	g__Methylobacterium	0.097	0.744613469985359
9192	node6803	f__Micromonosporaceae	0.097	0.744613469985359
9247	node2603	g__Cytophaga	0.097	0.744613469985359
9657	node8686	f__Xanthomonadales_Incertae_Sedis	0.097	0.744613469985359
534	node7294	g__Ilumatobacter	0.099	0.749540794223827
541	node7126	f__Microbacteriaceae	0.099	0.749540794223827
969	node5705	f__Solibacteraceae_(Subgroup_3)	0.099	0.749540794223827
1768	node9748	c__Cyanobacteria	0.099	0.749540794223827
1909	node5003	f__Lachnospiraceae	0.099	0.749540794223827
2325	node7549	g__Chthoniobacter	0.099	0.749540794223827
2674	node3456	f__Sphingomonadaceae	0.099	0.749540794223827
2778	node2370	f__Cytophagaceae	0.099	0.749540794223827
3236	node9876	g__Chamaesiphon	0.099	0.749540794223827
3495	node335	f__Hyphomicrobiaceae	0.099	0.749540794223827
5434	node2561	f__Cytophagaceae	0.099	0.749540794223827
6281	node6934	g__Pseudonocardia	0.099	0.749540794223827
6847	node244	f__MNG7	0.099	0.749540794223827
7524	node636	g__Bauldia	0.099	0.749540794223827
7882	node3390	f__Sphingomonadaceae	0.099	0.749540794223827
7984	node9157	c__Betaproteobacteria	0.099	0.749540794223827
7993	node9158	f__Gallionellaceae	0.099	0.749540794223827
8232	node2188	f__Rikenellaceae	0.099	0.749540794223827
9527	node4194	f__Blfdi19	0.099	0.749540794223827
246	node2686	g__Bacteroides	0.101	0.752726368159204
287	node5744	f__Solibacteraceae_(Subgroup_3)	0.101	0.752726368159204
289	node5746	f__Solibacteraceae_(Subgroup_3)	0.101	0.752726368159204
417	node2968	g__Candidatus_Odyssella	0.101	0.752726368159204
1167	node2876	g__Rhizomicrobium	0.101	0.752726368159204
1715	node6835	o__Corynebacteriales	0.101	0.752726368159204
2415	node6785	c__Actinobacteria	0.101	0.752726368159204
2741	node3314	g__Sphingomonas	0.101	0.752726368159204
3023	node1613	g__Chitinophaga	0.101	0.752726368159204
3113	node6523	g__Gemmata	0.101	0.752726368159204
3891	node4705	f__Ruminococcaceae	0.101	0.752726368159204
4568	node6749	f__Tepidisphaeraceae	0.101	0.752726368159204
6191	node2523	f__Cytophagaceae	0.101	0.752726368159204
6411	node1466	f__Chitinophagaceae	0.101	0.752726368159204
7148	node3613	o__Solirubrobacterales	0.101	0.752726368159204
7612	node6656	g__Planctomyces	0.101	0.752726368159204
7778	node5409	f__Lachnospiraceae	0.101	0.752726368159204
8869	node2897	c__Alphaproteobacteria	0.101	0.752726368159204
9186	node9809	g__Leptolyngbya	0.101	0.752726368159204
9412	node6071	g__Pirellula	0.101	0.752726368159204
9978	node722	f__C2U	0.101	0.752726368159204
10138	node9054	f__Oligoflexaceae	0.101	0.752726368159204
161	node769	o__Rhizobiales	0.103	0.760604225352113
1644	node1809	f__NS11-12_marine_group	0.103	0.760604225352113
1869	node10081	f__Planctomycetaceae	0.103	0.760604225352113
2104	node8691	f__Xanthomonadales_Incertae_Sedis	0.103	0.760604225352113
3146	node314	f__Hyphomicrobiaceae	0.103	0.760604225352113
3312	node6953	g__Pseudonocardia	0.103	0.760604225352113
3829	node6701	g__Planctomyces	0.103	0.760604225352113
4202	node10409	f__Ruminococcaceae	0.103	0.760604225352113
5546	node9021	f__Solimonadaceae	0.103	0.760604225352113
6905	node8611	g__Arenimonas	0.103	0.760604225352113
7933	node8447	f__Holophagaceae	0.103	0.760604225352113
8052	node1530	g__Ferruginibacter	0.103	0.760604225352113
9455	node5556	f__Clostridiaceae_1	0.103	0.760604225352113
655	node4581	g__Candidatus_Bacilloplasma	0.105	0.768875698324022
2950	node10021	f__Saprospiraceae	0.105	0.768875698324022
4058	node6914	g__Jatrophihabitans	0.105	0.768875698324022
4186	node2440	f__Cytophagaceae	0.105	0.768875698324022
4985	node7828	f__Deferribacteraceae	0.105	0.768875698324022
5061	node7797	g__Blastocatella	0.105	0.768875698324022
5767	node614	g__Rhodomicrobium	0.105	0.768875698324022
6148	node7157	f__Kineosporiaceae	0.105	0.768875698324022
6229	node1877	f__env.OPS_17	0.105	0.768875698324022
8877	node10432	f__Family_XIII	0.105	0.768875698324022
9149	node7891	g__possible_genus_04	0.105	0.768875698324022
9306	node9650	f__Oxalobacteraceae	0.105	0.768875698324022
2	node9134	p__Proteobacteria	0.107	0.773261199172984
20	node3547	g__Rhizorhapis	0.107	0.773261199172984
257	node2823	p__Proteobacteria	0.107	0.773261199172984
1094	node2120	f__Rikenellaceae	0.107	0.773261199172984
1726	node7403	g__Gemmatimonas	0.107	0.773261199172984
4152	node7345	f__Coriobacteriaceae	0.107	0.773261199172984
4895	node3028	f__Holosporaceae	0.107	0.773261199172984
5791	node7860	o__Chlorobiales	0.107	0.773261199172984
5898	node5191	f__Lachnospiraceae	0.107	0.773261199172984
5971	node1679	f__Chitinophagaceae	0.107	0.773261199172984
6474	node486	f__Xanthobacteraceae	0.107	0.773261199172984
6584	node10137	g__Singulisphaera	0.107	0.773261199172984
6806	node6344	f__Planctomycetaceae	0.107	0.773261199172984
7208	node3863	f__Sandaracinaceae	0.107	0.773261199172984
7937	node8443	k__Bacteria	0.107	0.773261199172984
8071	node2200	f__NS9_marine_group	0.107	0.773261199172984
9270	node9240	c__Betaproteobacteria	0.107	0.773261199172984
9917	node9738	g__Pleurocapsa	0.107	0.773261199172984
10049	node2021	g__Pedobacter	0.107	0.773261199172984
707	node1099	g__Flavobacterium	0.109	0.780719945355191
1973	node321	f__Hyphomicrobiaceae	0.109	0.780719945355191
2672	node4093	g__Haliangium	0.109	0.780719945355191
3313	node6954	g__Pseudonocardia	0.109	0.780719945355191
4981	node7530	f__DA101_soil_group	0.109	0.780719945355191
5240	node9132	p__Proteobacteria	0.109	0.780719945355191
5246	node9131	p__Proteobacteria	0.109	0.780719945355191
5364	node576	g__Devosia	0.109	0.780719945355191
6715	node9739	g__Pleurocapsa	0.109	0.780719945355191
7066	node10513	f__Bacteroidales_S24-7_group	0.109	0.780719945355191
8088	node155	g__Asticcacaulis	0.109	0.780719945355191
9002	node2417	g__Dyadobacter	0.109	0.780719945355191
9237	node6389	f__Planctomycetaceae	0.109	0.780719945355191
1	node9135	p__Proteobacteria	0.111	0.785388663967611
596	node6234	f__Planctomycetaceae	0.111	0.785388663967611
729	node6018	g__Pirellula	0.111	0.785388663967611
2085	node6819	f__Micromonosporaceae	0.111	0.785388663967611
2315	node2646	g__Dysgonomonas	0.111	0.785388663967611
3287	node5604	f__Clostridiaceae_1	0.111	0.785388663967611
5185	node440	o__Rhizobiales	0.111	0.785388663967611
6195	node3654	f__Elev-16S-1332	0.111	0.785388663967611
6433	node262	f__JG35-K1-AG5	0.111	0.785388663967611
6851	node240	f__MNG7	0.111	0.785388663967611
7060	node6513	g__Zavarzinella	0.111	0.785388663967611
7165	node8400	g__Acinetobacter	0.111	0.785388663967611
7726	node172	f__Caulobacteraceae	0.111	0.785388663967611
8119	node1050	g__Woodsholea	0.111	0.785388663967611
8237	node1185	g__Flavobacterium	0.111	0.785388663967611
9605	node708	o__Rhizobiales	0.111	0.785388663967611
10461	node2009	g__Pedobacter	0.111	0.785388663967611
10548	node5857	k__Bacteria	0.111	0.785388663967611
380	node1116	g__Flavobacterium	0.113	0.79311780455154
1065	node4558	g__Candidatus_Bacilloplasma	0.113	0.79311780455154
2871	node887	g__Cereibacter	0.113	0.79311780455154
4065	node6913	g__Jatrophihabitans	0.113	0.79311780455154
4144	node9239	c__Betaproteobacteria	0.113	0.79311780455154
4776	node1215	g__Flavobacterium	0.113	0.79311780455154
5027	node9890	k__Bacteria	0.113	0.79311780455154
6548	node4999	f__Lachnospiraceae	0.113	0.79311780455154
7428	node4447	f__Spirochaetaceae	0.113	0.79311780455154
7589	node5677	g__Bryobacter	0.113	0.79311780455154
8215	node6530	g__Gemmata	0.113	0.79311780455154
8304	node1469	f__Chitinophagaceae	0.113	0.79311780455154
10	node1808	f__NS11-12_marine_group	0.115	0.796492734478203
477	node9535	f__Oxalobacteraceae	0.115	0.796492734478203
638	node5763	f__Acidobacteriaceae_(Subgroup_1)	0.115	0.796492734478203
803	node4392	g__H16	0.115	0.796492734478203
1073	node5951	f__Anaerolineaceae	0.115	0.796492734478203
1166	node5397	f__Lachnospiraceae	0.115	0.796492734478203
2007	node3463	g__Rhizorhapis	0.115	0.796492734478203
2244	node10066	f__01D2Z36	0.115	0.796492734478203
2657	node5319	f__Lachnospiraceae	0.115	0.796492734478203
2941	node10028	f__Saprospiraceae	0.115	0.796492734478203
4079	node4510	g__Nitrospira	0.115	0.796492734478203
4143	node9238	c__Betaproteobacteria	0.115	0.796492734478203
4184	node2442	f__Cytophagaceae	0.115	0.796492734478203
4552	node1222	f__Flavobacteriaceae	0.115	0.796492734478203
6011	node6756	f__Phycisphaeraceae	0.115	0.796492734478203
6506	node7177	g__Angustibacter	0.115	0.796492734478203
8258	node2983	o__Rickettsiales	0.115	0.796492734478203
8263	node2986	f__Holosporaceae	0.115	0.796492734478203
8808	node3134	f__Acetobacteraceae	0.115	0.796492734478203
9822	node8316	o__Bacillales	0.115	0.796492734478203
214	node2572	f__Cytophagaceae	0.117	0.803445972495088
339	node1629	g__Sediminibacterium	0.117	0.803445972495088
1280	node6807	f__Micromonosporaceae	0.117	0.803445972495088
2068	node4270	g__Bdellovibrio	0.117	0.803445972495088
2252	node5668	g__Bryobacter	0.117	0.803445972495088
2429	node1370	f__Saprospiraceae	0.117	0.803445972495088
2575	node8435	k__Bacteria	0.117	0.803445972495088
3714	node10422	o__Clostridiales	0.117	0.803445972495088
4129	node9237	c__Betaproteobacteria	0.117	0.803445972495088
5705	node4104	g__Haliangium	0.117	0.803445972495088
6805	node9137	c__Betaproteobacteria	0.117	0.803445972495088
8229	node2184	f__Rikenellaceae	0.117	0.803445972495088
9880	node5598	f__Clostridiaceae_1	0.117	0.803445972495088
425	node644	o__Rhizobiales	0.119	0.812921172638436
1360	node663	o__Rhizobiales	0.119	0.812921172638436
4089	node9645	g__Derxia	0.119	0.812921172638436
4692	node825	g__Methylobacterium	0.119	0.812921172638436
5491	node5558	f__Clostridiaceae_1	0.119	0.812921172638436
5947	node2248	f__Flavobacteriaceae	0.119	0.812921172638436
7072	node10515	f__Bacteroidales_S24-7_group	0.119	0.812921172638436
7247	node1993	f__Sphingobacteriaceae	0.119	0.812921172638436
23	node3014	f__RB446	0.123	0.816832172260925
146	node9885	f__FamilyI	0.123	0.816832172260925
420	node643	o__Rhizobiales	0.123	0.816832172260925
423	node645	o__Rhizobiales	0.121	0.816832172260925
539	node7128	g__Leucobacter	0.123	0.816832172260925
571	node2514	f__Cytophagaceae	0.123	0.816832172260925
617	node10167	g__Singulisphaera	0.123	0.816832172260925
672	node956	f__Rhodobacteraceae	0.121	0.816832172260925
1018	node1663	f__Chitinophagaceae	0.123	0.816832172260925
1225	node3939	f__Polyangiaceae	0.121	0.816832172260925
1233	node4265	g__Bdellovibrio	0.123	0.816832172260925
1262	node1869	f__env.OPS_17	0.123	0.816832172260925
1696	node4298	g__OM27_clade	0.123	0.816832172260925
1992	node9255	c__Betaproteobacteria	0.121	0.816832172260925
2418	node6786	c__Actinobacteria	0.123	0.816832172260925
4517	node5304	g__Tyzzerella_3	0.123	0.816832172260925
4575	node4890	f__Ruminococcaceae	0.123	0.816832172260925
4742	node3212	f__Acetobacteraceae	0.123	0.816832172260925
4962	node4878	g__Candidatus_Soleaferrea	0.123	0.816832172260925
5023	node9894	g__Armatimonas	0.121	0.816832172260925
6072	node9467	g__Leeia	0.121	0.816832172260925
6185	node2525	f__Cytophagaceae	0.123	0.816832172260925
6498	node5241	f__Lachnospiraceae	0.123	0.816832172260925
6575	node5482	f__Clostridiales_vadinBB60_group	0.123	0.816832172260925
6672	node7413	f__Gemmatimonadaceae	0.121	0.816832172260925
6700	node679	o__Rhizobiales	0.123	0.816832172260925
6702	node9339	f__Comamonadaceae	0.123	0.816832172260925
6906	node8610	g__Arenimonas	0.123	0.816832172260925
7150	node7690	g__Verrucomicrobium	0.123	0.816832172260925
7364	node9944	g__Emticicia	0.121	0.816832172260925
7839	node2169	f__Rikenellaceae	0.123	0.816832172260925
7879	node3502	g__Rhizorhapis	0.123	0.816832172260925
7941	node2180	f__Rikenellaceae	0.123	0.816832172260925
8171	node3584	g__Polymorphobacter	0.123	0.816832172260925
8392	node3117	f__I-10	0.123	0.816832172260925
8472	node8284	g__Carnobacterium	0.123	0.816832172260925
8900	node9674	f__Neisseriaceae	0.123	0.816832172260925
8909	node442	o__Rhizobiales	0.121	0.816832172260925
8910	node441	o__Rhizobiales	0.121	0.816832172260925
9056	node8386	f__Moraxellaceae	0.123	0.816832172260925
9334	node7959	o__Chlamydiales	0.123	0.816832172260925
9597	node705	f__Beijerinckiaceae	0.123	0.816832172260925
10057	node10180	g__Candidatus_Microthrix	0.123	0.816832172260925
10596	node6345	f__Planctomycetaceae	0.123	0.816832172260925
97	node9436	f__Neisseriaceae	0.125	0.822302383939774
317	node970	f__Rhodobacteraceae	0.125	0.822302383939774
659	node6302	g__Gemmata	0.125	0.822302383939774
2082	node6814	f__Micromonosporaceae	0.125	0.822302383939774
2566	node4502	g__Nitrospira	0.125	0.822302383939774
2957	node5333	g__Tyzzerella_3	0.125	0.822302383939774
3055	node3377	f__Erythrobacteraceae	0.125	0.822302383939774
5028	node9891	p__Armatimonadetes	0.125	0.822302383939774
7513	node4426	g__H16	0.125	0.822302383939774
7817	node1302	f__Saprospiraceae	0.125	0.822302383939774
8296	node10575	f__Bacteroidales_S24-7_group	0.125	0.822302383939774
8990	node4811	f__Ruminococcaceae	0.125	0.822302383939774
10278	node1962	p__Bacteroidetes	0.125	0.822302383939774
10323	node7834	f__0319-6G20	0.125	0.822302383939774
10351	node9570	f__Nitrosomonadaceae	0.125	0.822302383939774
1943	node7214	o__Micrococcales	0.127	0.82715652173913
2282	node8786	g__Crenothrix	0.127	0.82715652173913
3299	node1292	f__Saprospiraceae	0.127	0.82715652173913
3742	node9665	g__Undibacterium	0.127	0.82715652173913
4127	node4920	f__Ruminococcaceae	0.127	0.82715652173913
4702	node353	g__Pedomicrobium	0.127	0.82715652173913
5254	node9136	c__Betaproteobacteria	0.127	0.82715652173913
5320	node4542	f__Deinococcaceae	0.127	0.82715652173913
5373	node795	o__Rhizobiales	0.127	0.82715652173913
6069	node9468	g__Leeia	0.127	0.82715652173913
7353	node8898	g__Legionella	0.127	0.82715652173913
7406	node2328	g__Candidatus_Amoebophilus	0.127	0.82715652173913
7715	node9175	g__Burkholderia-Paraburkholderia	0.127	0.82715652173913
7927	node3507	f__Sphingomonadaceae	0.127	0.82715652173913
8256	node2989	f__Holosporaceae	0.127	0.82715652173913
9534	node1063	f__Hyphomonadaceae	0.127	0.82715652173913
1110	node2708	k__Bacteria	0.129	0.834996296296296
1963	node8887	o__Legionellales	0.129	0.834996296296296
2406	node3963	g__Phaselicystis	0.129	0.834996296296296
3027	node9990	f__Saprospiraceae	0.129	0.834996296296296
3032	node9997	f__Saprospiraceae	0.129	0.834996296296296
3331	node1070	f__FW13	0.129	0.834996296296296
5983	node949	g__Rhodobacter	0.129	0.834996296296296
6894	node4061	g__Sorangium	0.129	0.834996296296296
9113	node580	g__Devosia	0.129	0.834996296296296
9516	node1475	g__Filimonas	0.129	0.834996296296296
300	node1087	f__Flavobacteriaceae	0.131	0.840162691131499
1193	node7169	g__Kineosporia	0.131	0.840162691131499
1394	node3002	f__Holosporaceae	0.131	0.840162691131499
1878	node251	f__MNG7	0.131	0.840162691131499
2027	node1825	o__Sphingobacteriales	0.131	0.840162691131499
2159	node7689	g__Verrucomicrobium	0.131	0.840162691131499
2658	node5318	f__Lachnospiraceae	0.131	0.840162691131499
4625	node8088	g__Helicobacter	0.131	0.840162691131499
4966	node9409	f__Nitrosomonadaceae	0.131	0.840162691131499
7218	node3868	f__Sandaracinaceae	0.131	0.840162691131499
7986	node9151	c__Betaproteobacteria	0.131	0.840162691131499
8385	node3778	g__Gaiella	0.131	0.840162691131499
9292	node1006	o__Rhizobiales	0.131	0.840162691131499
9779	node7734	g__Akkermansia	0.131	0.840162691131499
9966	node9736	g__Pleurocapsa	0.131	0.840162691131499
49	node1948	f__PHOS-HE51	0.133	0.84677474195507
492	node569	g__Devosia	0.133	0.84677474195507
1056	node9708	f__FamilyI	0.133	0.84677474195507
2015	node5454	f__Clostridiales_vadinBB60_group	0.133	0.84677474195507
3440	node9303	g__Piscinibacter	0.133	0.84677474195507
3628	node9812	f__FamilyI	0.133	0.84677474195507
5590	node7614	k__Bacteria	0.133	0.84677474195507
5711	node9447	c__Betaproteobacteria	0.133	0.84677474195507
5887	node5456	f__Clostridiales_vadinBB60_group	0.133	0.84677474195507
8089	node154	g__Asticcacaulis	0.133	0.84677474195507
8251	node360	g__Pedomicrobium	0.133	0.84677474195507
9328	node4791	f__Ruminococcaceae	0.133	0.84677474195507
784	node1456	f__Chitinophagaceae	0.135	0.847670658682635
1187	node8621	f__Xanthomonadaceae	0.135	0.847670658682635
1870	node10082	f__Planctomycetaceae	0.135	0.847670658682635
2123	node5455	f__Clostridiales_vadinBB60_group	0.135	0.847670658682635
2951	node5339	f__Lachnospiraceae	0.135	0.847670658682635
4014	node3702	f__FFCH11085	0.135	0.847670658682635
4196	node4871	f__Ruminococcaceae	0.135	0.847670658682635
4420	node1235	g__Flavobacterium	0.135	0.847670658682635
4461	node10468	o__Bacteroidales	0.135	0.847670658682635
4805	node8141	f__Bacteriovoracaceae	0.135	0.847670658682635
4925	node3537	f__Sphingomonadaceae	0.135	0.847670658682635
5150	node8127	g__Opitutus	0.135	0.847670658682635
5447	node4971	f__Ruminococcaceae	0.135	0.847670658682635
6642	node1762	g__Mucinivorans	0.135	0.847670658682635
6765	node3396	f__Sphingomonadaceae	0.135	0.847670658682635
6846	node245	f__MNG7	0.135	0.847670658682635
7635	node4926	f__Ruminococcaceae	0.135	0.847670658682635
7958	node3799	g__Gaiella	0.135	0.847670658682635
8726	node1147	g__Flavobacterium	0.135	0.847670658682635
9409	node9013	f__Xanthomonadaceae	0.135	0.847670658682635
10199	node7824	f__Deferribacteraceae	0.135	0.847670658682635
10337	node1785	f__NS11-12_marine_group	0.135	0.847670658682635
10349	node9572	f__Nitrosomonadaceae	0.135	0.847670658682635
3	node5260	f__Lachnospiraceae	0.139	0.851375
201	node6470	f__Planctomycetaceae	0.139	0.851375
320	node4613	g__Sporomusa	0.139	0.851375
352	node6069	g__Pirellula	0.139	0.851375
399	node3567	g__Sphingomonas	0.139	0.851375
785	node1457	g__Terrimonas	0.137	0.851375
963	node5564	g__Fonticella	0.139	0.851375
1572	node7981	f__Parachlamydiaceae	0.139	0.851375
1977	node9974	f__Saprospiraceae	0.139	0.851375
2223	node6317	f__Planctomycetaceae	0.139	0.851375
2291	node6714	f__Planctomycetaceae	0.137	0.851375
2843	node8068	f__cvE6	0.139	0.851375
3173	node8005	f__Parachlamydiaceae	0.139	0.851375
3516	node3576	g__Sphingomonas	0.139	0.851375
3831	node6703	g__Planctomyces	0.137	0.851375
3982	node9830	g__Chamaesiphon	0.137	0.851375
4383	node5861	o__Ktedonobacterales	0.137	0.851375
4556	node6033	g__Pir4_lineage	0.137	0.851375
5048	node8945	g__Legionella	0.137	0.851375
5530	node10379	f__Ruminococcaceae	0.137	0.851375
5549	node1305	f__Saprospiraceae	0.139	0.851375
5641	node2167	p__Bacteroidetes	0.139	0.851375
6832	node2861	f__A0839	0.139	0.851375
6876	node10271	g__Mycoplasma	0.139	0.851375
7035	node3156	f__Acetobacteraceae	0.139	0.851375
7254	node10073	g__Gemmatimonas	0.139	0.851375
7341	node7209	o__Micrococcales	0.137	0.851375
7825	node9323	g__Aquincola	0.139	0.851375
8080	node9638	o__Burkholderiales	0.139	0.851375
8109	node9980	f__Saprospiraceae	0.139	0.851375
8514	node10470	f__Bacteroidales_S24-7_group	0.137	0.851375
8815	node2882	g__Rhizomicrobium	0.139	0.851375
9100	node6170	f__Planctomycetaceae	0.139	0.851375
9109	node584	g__Devosia	0.137	0.851375
9116	node6178	f__Planctomycetaceae	0.139	0.851375
9647	node8472	f__Enterobacteriaceae	0.139	0.851375
9714	node8327	o__Bacillales	0.139	0.851375
9860	node3745	f__TM146	0.137	0.851375
9987	node8972	g__Aquicella	0.139	0.851375
9990	node8975	g__Aquicella	0.137	0.851375
10191	node7827	f__Deferribacteraceae	0.137	0.851375
10394	node5866	f__Thermosporotrichaceae	0.139	0.851375
774	node2233	f__Flavobacteriaceae	0.141	0.854145580589255
917	node3622	g__Patulibacter	0.141	0.854145580589255
1386	node4405	g__H16	0.141	0.854145580589255
2092	node8694	g__Steroidobacter	0.141	0.854145580589255
2365	node1358	f__Saprospiraceae	0.141	0.854145580589255
2383	node2315	f__Flammeovirgaceae	0.141	0.854145580589255
2846	node8067	f__cvE6	0.141	0.854145580589255
3763	node376	f__Hyphomicrobiaceae	0.141	0.854145580589255
4712	node753	f__Rhizobiaceae	0.141	0.854145580589255
4892	node3020	f__Holosporaceae	0.141	0.854145580589255
4916	node4203	f__Blfdi19	0.141	0.854145580589255
5611	node6517	g__Zavarzinella	0.141	0.854145580589255
6278	node6937	g__Pseudonocardia	0.141	0.854145580589255
6613	node2103	p__Bacteroidetes	0.141	0.854145580589255
6994	node5133	f__Lachnospiraceae	0.141	0.854145580589255
7388	node3325	g__Sphingomonas	0.141	0.854145580589255
7931	node8445	f__Holophagaceae	0.141	0.854145580589255
8374	node9845	g__Chamaesiphon	0.141	0.854145580589255
9556	node1749	f__Rikenellaceae	0.141	0.854145580589255
206	node3489	f__Sphingomonadaceae	0.143	0.856856
268	node3944	f__Polyangiaceae	0.143	0.856856
531	node7291	f__Acidimicrobiaceae	0.143	0.856856
1735	node10506	f__Bacteroidales_S24-7_group	0.143	0.856856
2197	node3954	g__Aetherobacter	0.143	0.856856
2780	node2372	f__Cytophagaceae	0.143	0.856856
4397	node3984	f__BIrii41	0.143	0.856856
4446	node2636	g__Dysgonomonas	0.143	0.856856
5095	node3493	f__Sphingomonadaceae	0.143	0.856856
6607	node6282	f__Planctomycetaceae	0.143	0.856856
6821	node5891	f__1959-1	0.143	0.856856
6850	node241	f__MNG7	0.143	0.856856
7352	node8899	g__Legionella	0.143	0.856856
7363	node9947	g__Emticicia	0.143	0.856856
8858	node9268	g__Uliginosibacterium	0.143	0.856856
9417	node4869	f__Ruminococcaceae	0.143	0.856856
9833	node9038	f__Oligoflexaceae	0.143	0.856856
9989	node9002	f__Xanthomonadaceae	0.143	0.856856
10479	node6270	f__Planctomycetaceae	0.143	0.856856
1584	node7185	c__Actinobacteria	0.145	0.864886234357224
2705	node164	g__Phenylobacterium	0.145	0.864886234357224
3056	node3376	f__Erythrobacteraceae	0.145	0.864886234357224
4462	node10469	f__Bacteroidales_S24-7_group	0.145	0.864886234357224
5251	node1029	g__Hirschia	0.145	0.864886234357224
6853	node242	f__MNG7	0.145	0.864886234357224
7350	node8891	g__Legionella	0.145	0.864886234357224
9493	node2109	f__Rikenellaceae	0.145	0.864886234357224
3417	node3353	o__Sphingomonadales	0.147	0.869397631133672
4067	node6919	c__Actinobacteria	0.147	0.869397631133672
4310	node9583	c__Betaproteobacteria	0.147	0.869397631133672
5151	node8126	g__Opitutus	0.147	0.869397631133672
5529	node10378	f__Ruminococcaceae	0.147	0.869397631133672
6044	node2718	g__Prevotellaceae_UCG-001	0.147	0.869397631133672
6531	node3411	g__Novosphingobium	0.147	0.869397631133672
7211	node3860	f__Sandaracinaceae	0.147	0.869397631133672
8590	node10533	f__Bacteroidales_S24-7_group	0.147	0.869397631133672
8648	node6558	f__Planctomycetaceae	0.147	0.869397631133672
8671	node664	o__Rhizobiales	0.147	0.869397631133672
9382	node7375	f__Gemmatimonadaceae	0.147	0.869397631133672
9403	node6775	o__Subgroup_10	0.147	0.869397631133672
9796	node7358	f__Gemmatimonadaceae	0.147	0.869397631133672
10336	node1784	f__NS11-12_marine_group	0.147	0.869397631133672
298	node1089	f__Flavobacteriaceae	0.149	0.873344885410844
825	node239	o__Rhizobiales	0.149	0.873344885410844
1585	node5256	f__Lachnospiraceae	0.149	0.873344885410844
5159	node8129	g__Opitutus	0.149	0.873344885410844
5417	node1640	f__Chitinophagaceae	0.149	0.873344885410844
5899	node5190	f__Lachnospiraceae	0.149	0.873344885410844
7649	node8220	g__Rickettsia	0.149	0.873344885410844
7654	node8225	g__Rickettsia	0.149	0.873344885410844
7815	node4220	f__0319-6G20	0.149	0.873344885410844
7987	node9150	f__Rhodocyclaceae	0.149	0.873344885410844
8090	node157	g__Asticcacaulis	0.149	0.873344885410844
8133	node8587	f__Xanthomonadaceae	0.149	0.873344885410844
8276	node78	f__1174-901-12	0.149	0.873344885410844
9163	node7095	g__Nakamurella	0.149	0.873344885410844
9169	node7769	g__Candidatus_Endomicrobium	0.149	0.873344885410844
10408	node5869	o__Ktedonobacterales	0.149	0.873344885410844
1308	node10380	f__Ruminococcaceae	0.151	0.875766592920354
1829	node3871	f__Sandaracinaceae	0.151	0.875766592920354
2113	node1175	g__Flavobacterium	0.151	0.875766592920354
3770	node7947	g__Candidatus_Protochlamydia	0.151	0.875766592920354
4135	node8515	f__Enterobacteriaceae	0.151	0.875766592920354
4197	node4870	f__Ruminococcaceae	0.151	0.875766592920354
4317	node803	g__Methylobacterium	0.151	0.875766592920354
5367	node579	g__Devosia	0.151	0.875766592920354
6038	node4884	g__Candidatus_Soleaferrea	0.151	0.875766592920354
6925	node7996	o__Chlamydiales	0.151	0.875766592920354
7022	node8186	g__Wolbachia	0.151	0.875766592920354
7887	node58	f__FukuN57	0.151	0.875766592920354
7994	node5447	o__Clostridiales	0.151	0.875766592920354
8558	node3349	o__Sphingomonadales	0.151	0.875766592920354
8613	node5427	g__Ruminococcaceae_UCG-014	0.151	0.875766592920354
9199	node1165	g__Flavobacterium	0.151	0.875766592920354
9416	node4868	f__Ruminococcaceae	0.151	0.875766592920354
9638	node8470	f__Enterobacteriaceae	0.151	0.875766592920354
10017	node3198	f__Acetobacteraceae	0.151	0.875766592920354
271	node9350	f__Comamonadaceae	0.153	0.882
1098	node2122	f__Rikenellaceae	0.153	0.882
1116	node2254	f__Flavobacteriaceae	0.153	0.882
1411	node8339	k__Bacteria	0.153	0.882
2028	node1824	o__Sphingobacteriales	0.153	0.882
3418	node3352	o__Sphingomonadales	0.153	0.882
5815	node7282	g__Iamia	0.153	0.882
8672	node5285	f__Lachnospiraceae	0.153	0.882
8695	node8017	o__Chlamydiales	0.153	0.882
9126	node1492	f__Chitinophagaceae	0.153	0.882
10494	node199	o__Rhizobiales	0.153	0.882
348	node1625	f__Chitinophagaceae	0.155	0.887673402512288
1146	node112	g__Brevundimonas	0.155	0.887673402512288
1471	node2277	f__NS9_marine_group	0.155	0.887673402512288
1672	node8196	g__Wolbachia	0.155	0.887673402512288
5278	node5252	f__Lachnospiraceae	0.155	0.887673402512288
5477	node6137	g__Pir4_lineage	0.155	0.887673402512288
5807	node8909	g__Legionella	0.155	0.887673402512288
6864	node2829	p__Proteobacteria	0.155	0.887673402512288
8058	node7249	o__Acidimicrobiales	0.155	0.887673402512288
8732	node1709	f__Chitinophagaceae	0.155	0.887673402512288
9104	node859	c__Alphaproteobacteria	0.155	0.887673402512288
10485	node6276	f__Planctomycetaceae	0.155	0.887673402512288
387	node5265	f__Lachnospiraceae	0.157	0.891821235102925
1061	node4506	g__Nitrospira	0.157	0.891821235102925
1472	node2276	f__NS9_marine_group	0.157	0.891821235102925
1968	node8888	o__Legionellales	0.157	0.891821235102925
2016	node2335	g__Candidatus_Amoebophilus	0.157	0.891821235102925
2895	node7061	f__Nocardioidaceae	0.157	0.891821235102925
3253	node3298	o__Sphingomonadales	0.157	0.891821235102925
3376	node7887	g__possible_genus_04	0.157	0.891821235102925
3500	node330	g__Hyphomicrobium	0.157	0.891821235102925
5598	node9585	c__Betaproteobacteria	0.157	0.891821235102925
6132	node8654	f__Xanthomonadaceae	0.157	0.891821235102925
8502	node428	g__Rhodoplanes	0.157	0.891821235102925
8829	node2660	f__Porphyromonadaceae	0.157	0.891821235102925
9823	node9032	f__Oligoflexaceae	0.157	0.891821235102925
9878	node903	f__Rhodobacteraceae	0.157	0.891821235102925
576	node2511	f__Cytophagaceae	0.159	0.8988
1186	node8620	f__Xanthomonadaceae	0.159	0.8988
1458	node6358	f__Planctomycetaceae	0.159	0.8988
2676	node1570	g__Ferruginibacter	0.159	0.8988
2767	node5757	f__Acidobacteriaceae_(Subgroup_1)	0.159	0.8988
3273	node3123	o__Rhodospirillales	0.159	0.8988
4011	node220	f__JG35-K1-AG5	0.159	0.8988
7797	node5468	f__Clostridiales_vadinBB60_group	0.159	0.8988
10509	node8130	g__Opitutus	0.159	0.8988
62	node5089	f__Lachnospiraceae	0.161	0.90474062165059
603	node6306	g__Gemmata	0.161	0.90474062165059
2718	node8840	g__Rickettsiella	0.161	0.90474062165059
2940	node2040	g__Mucilaginibacter	0.161	0.90474062165059
3389	node1367	f__Saprospiraceae	0.161	0.90474062165059
3508	node8391	g__Acinetobacter	0.161	0.90474062165059
5606	node6515	g__Zavarzinella	0.161	0.90474062165059
7365	node9945	g__Emticicia	0.161	0.90474062165059
8204	node1980	f__Sphingobacteriaceae	0.161	0.90474062165059
8599	node6088	g__Pirellula	0.161	0.90474062165059
9711	node8297	g__Turicibacter	0.161	0.90474062165059
995	node8936	g__Legionella	0.163	0.907228237791932
1059	node6625	f__Planctomycetaceae	0.163	0.907228237791932
1560	node8605	f__Xanthomonadaceae	0.163	0.907228237791932
2859	node10567	f__Bacteroidales_S24-7_group	0.163	0.907228237791932
3453	node6729	g__Planctomyces	0.163	0.907228237791932
3800	node7364	f__Gemmatimonadaceae	0.163	0.907228237791932
4021	node3705	f__YNPFFP1	0.163	0.907228237791932
4133	node5837	f__Acidobacteriaceae_(Subgroup_1)	0.163	0.907228237791932
4390	node3187	f__Acetobacteraceae	0.163	0.907228237791932
5612	node6435	g__Gemmata	0.163	0.907228237791932
6172	node3434	g__Novosphingobium	0.163	0.907228237791932
6387	node6369	f__Planctomycetaceae	0.163	0.907228237791932
6392	node6360	f__Planctomycetaceae	0.163	0.907228237791932
7076	node4407	g__H16	0.163	0.907228237791932
7405	node5449	f__Clostridiales_vadinBB60_group	0.163	0.907228237791932
9508	node5735	g__Candidatus_Solibacter	0.163	0.907228237791932
9913	node8832	f__Coxiellaceae	0.163	0.907228237791932
10424	node3206	g__Rhodovastum	0.163	0.907228237791932
137	node503	g__Variibacter	0.165	0.910626315789474
964	node1849	f__KD3-93	0.165	0.910626315789474
1053	node9705	f__FamilyI	0.165	0.910626315789474
2099	node8696	f__Xanthomonadales_Incertae_Sedis	0.165	0.910626315789474
2570	node6224	f__Planctomycetaceae	0.165	0.910626315789474
3624	node9816	g__Chamaesiphon	0.165	0.910626315789474
4325	node809	g__Methylobacterium	0.165	0.910626315789474
5580	node1611	g__Chitinophaga	0.165	0.910626315789474
5888	node5577	f__Clostridiaceae_1	0.165	0.910626315789474
6340	node9716	f__FamilyI	0.165	0.910626315789474
6742	node687	g__Roseiarcus	0.165	0.910626315789474
6797	node8571	g__Pseudomonas	0.165	0.910626315789474
8313	node894	f__Rhodobacteraceae	0.165	0.910626315789474
8828	node2663	f__Porphyromonadaceae	0.165	0.910626315789474
9868	node8245	g__Lactobacillus	0.165	0.910626315789474
10107	node9162	c__Betaproteobacteria	0.165	0.910626315789474
27	node5269	f__Lachnospiraceae	0.167	0.912060730828616
575	node2510	f__Cytophagaceae	0.167	0.912060730828616
585	node4961	f__Ruminococcaceae	0.169	0.912060730828616
1063	node6332	f__Planctomycetaceae	0.169	0.912060730828616
1284	node2118	f__Rikenellaceae	0.169	0.912060730828616
1314	node10269	c__Mollicutes	0.169	0.912060730828616
1459	node6359	f__Planctomycetaceae	0.167	0.912060730828616
1847	node6331	f__Planctomycetaceae	0.167	0.912060730828616
2044	node3684	f__0319-6M6	0.169	0.912060730828616
2330	node9955	g__Leadbetterella	0.167	0.912060730828616
2698	node7256	g__Iamia	0.169	0.912060730828616
2850	node8063	f__cvE6	0.169	0.912060730828616
2874	node884	g__Defluviimonas	0.167	0.912060730828616
3057	node3375	f__Erythrobacteraceae	0.169	0.912060730828616
3250	node3292	f__Sphingomonadaceae	0.169	0.912060730828616
3298	node1299	f__Saprospiraceae	0.169	0.912060730828616
3307	node6958	g__Pseudonocardia	0.169	0.912060730828616
3488	node6540	g__Gemmata	0.169	0.912060730828616
3734	node3924	f__Polyangiaceae	0.169	0.912060730828616
4126	node9236	c__Betaproteobacteria	0.167	0.912060730828616
4203	node3441	f__Sphingomonadaceae	0.169	0.912060730828616
4730	node8964	g__Aquicella	0.167	0.912060730828616
4758	node4939	f__Ruminococcaceae	0.169	0.912060730828616
5013	node510	g__Variibacter	0.169	0.912060730828616
5442	node4974	g__Ruminiclostridium_1	0.169	0.912060730828616
5710	node9280	f__Comamonadaceae	0.169	0.912060730828616
6024	node6758	f__Phycisphaeraceae	0.167	0.912060730828616
6351	node4516	g__Nitrospira	0.167	0.912060730828616
6708	node6858	g__Mycobacterium	0.169	0.912060730828616
6909	node8619	f__Xanthomonadaceae	0.167	0.912060730828616
7054	node9362	f__Comamonadaceae	0.169	0.912060730828616
7777	node3425	g__Novosphingobium	0.169	0.912060730828616
8444	node2362	g__Hymenobacter	0.169	0.912060730828616
8539	node3823	f__P3OB-42	0.167	0.912060730828616
8549	node3343	o__Sphingomonadales	0.169	0.912060730828616
8554	node3344	o__Sphingomonadales	0.169	0.912060730828616
8652	node3803	g__Gaiella	0.169	0.912060730828616
8882	node4013	g__Phaselicystis	0.169	0.912060730828616
9008	node4840	g__Candidatus_Soleaferrea	0.169	0.912060730828616
9049	node320	f__Hyphomicrobiaceae	0.169	0.912060730828616
9936	node4310	c__Deltaproteobacteria	0.169	0.912060730828616
10193	node2229	f__Flavobacteriaceae	0.169	0.912060730828616
10194	node7826	f__Deferribacteraceae	0.167	0.912060730828616
1027	node931	g__Albirhodobacter	0.171	0.91485
1052	node9704	f__FamilyI	0.171	0.91485
3012	node419	o__Rhizobiales	0.171	0.91485
5300	node1956	f__PHOS-HE51	0.171	0.91485
5314	node6691	g__Planctomyces	0.171	0.91485
5796	node8905	g__Legionella	0.171	0.91485
6361	node5925	f__Anaerolineaceae	0.171	0.91485
6904	node8616	g__Arenimonas	0.171	0.91485
8021	node8204	f__Rickettsiaceae	0.171	0.91485
8211	node6534	g__Gemmata	0.171	0.91485
8860	node9262	f__Comamonadaceae	0.171	0.91485
9606	node709	o__Rhizobiales	0.171	0.91485
9683	node2622	o__Bacteroidales	0.171	0.91485
9795	node8242	o__Lactobacillales	0.171	0.91485
9894	node904	f__Rhodobacteraceae	0.171	0.91485
9983	node9003	f__Xanthomonadaceae	0.171	0.91485
10003	node3260	f__Acetobacteraceae	0.171	0.91485
943	node2390	g__Spirosoma	0.173	0.920384576357179
1890	node2830	c__Alphaproteobacteria	0.173	0.920384576357179
3962	node7083	g__Fodinicola	0.173	0.920384576357179
4235	node2911	g__Reyranella	0.173	0.920384576357179
6209	node5170	f__Lachnospiraceae	0.173	0.920384576357179
7594	node3843	f__mle1-27	0.173	0.920384576357179
8005	node361	g__Pedomicrobium	0.173	0.920384576357179
9099	node8032	f__Simkaniaceae	0.173	0.920384576357179
9555	node1748	f__Rikenellaceae	0.173	0.920384576357179
9874	node8340	k__Bacteria	0.173	0.920384576357179
10048	node2020	g__Pedobacter	0.173	0.920384576357179
595	node6235	f__Planctomycetaceae	0.175	0.923992950654582
2160	node7688	f__Verrucomicrobiaceae	0.175	0.923992950654582
2314	node7239	f__Micrococcaceae	0.175	0.923992950654582
2402	node3965	g__Phaselicystis	0.175	0.923992950654582
2507	node8822	c__Gammaproteobacteria	0.175	0.923992950654582
4326	node808	g__Methylobacterium	0.175	0.923992950654582
5263	node4500	g__Nitrospira	0.175	0.923992950654582
5828	node7133	f__Microbacteriaceae	0.175	0.923992950654582
6232	node1872	f__env.OPS_17	0.175	0.923992950654582
6514	node9908	f__Fimbriimonadaceae	0.175	0.923992950654582
6747	node4145	g__Haliangium	0.175	0.923992950654582
9018	node9388	c__Betaproteobacteria	0.175	0.923992950654582
9252	node2974	f__Rickettsiales_Incertae_Sedis	0.175	0.923992950654582
9354	node8527	g__Cellvibrio	0.175	0.923992950654582
9973	node729	o__Rhizobiales	0.175	0.923992950654582
491	node568	g__Devosia	0.177	0.925083292262198
744	node5362	g__Tyzzerella_3	0.179	0.925083292262198
883	node3919	g__Phaselicystis	0.179	0.925083292262198
1029	node937	g__Rhodobacter	0.179	0.925083292262198
1418	node5935	f__Anaerolineaceae	0.177	0.925083292262198
1807	node8255	g__Lactobacillus	0.179	0.925083292262198
2476	node1159	g__Flavobacterium	0.179	0.925083292262198
2661	node10224	f__Erysipelotrichaceae	0.179	0.925083292262198
2740	node3315	g__Sphingomonas	0.179	0.925083292262198
2903	node9851	g__Chamaesiphon	0.177	0.925083292262198
3186	node10585	f__Bacteroidales_S24-7_group	0.177	0.925083292262198
3442	node9309	f__Comamonadaceae	0.179	0.925083292262198
3671	node8256	g__Lactobacillus	0.179	0.925083292262198
[truncated: 8,599 more rows]
